# Supplementary material for: Inclusion Complexation of Native and Functionalized α‑, β‑, and γ‑Cyclodextrins with PFAS: An Experimental and Molecular Simulation Study
Source: J Phys Chem B. 2026 Jul 18;130(30):7718–37. doi: 10.1021/acs.jpcb.6c02825 (PMC13430634; doi:10.1021/acs.jpcb.6c02825)
Supplement: Supplementary file 1 [file jp6c02825_si_001.zip]

Archive with 26 entries (26 files):
- analysis_pbc1.py
- analysis_pbc2.py
- BCD.frcmod
- BCD.mol2
- BCD_1L.pdb
- BCD_3L.pdb
- BCD_5L.pdb
- BCD-FOA1.pdb
- BCD-FOA2.pdb
- FOA.frcmod
- FOA.mol2
- minimize_nopbc.in
- minimize_pbc.in
- production_nopbc1.in
- production_nopbc2.in
- production_pbc1.in
- production_pbc2.in
- production_pbc3.in
- README.md
- run.sh
- setup_nopbc1.py
- setup_nopbc2.py
- setup_pbc1.py
- setup_pbc2.py
- analysis_nopbc1.py
- analysis_nopbc2.py
