# Supplementary material for: Inclusion Complexation of Native and Functionalized α‑, β‑, and γ‑Cyclodextrins with PFAS: An Experimental and Molecular Simulation Study
Source: J Phys Chem B. 2026 Jul 18;130(30):7718–37. doi: 10.1021/acs.jpcb.6c02825 (PMC13430634; doi:10.1021/acs.jpcb.6c02825)
Supplement: Supplementary file 1 [file jp6c02825_si_001.zip › BCD.frcmod]

  For heterogeneous glycoconjugates
MASS
CG 12.01                !            sp3 C aliphatic
H1 1.008                             H aliph. bond. to C with 1 electrwd. groups
H2 1.008                             H aliph. bond. to C with 2 electrwd. groups
HO 1.008                             H hydroxyl group
OH 16.00                             O hydroxyl group
OS 16.00                             O ether

BOND
S -O   570.0    1.53                  DMSO box: Fox & Kollman J.Phys.Chem.B 1998, 102, 8070-8079.
CA-CG  317.0    1.510                 Adapted from Parm99 = CA-CT
CG-CG  310.0    1.520       Butane (gauche, and trans)
CG-H1  410.0    1.092       Methanol
CG-H2  440.0    1.105       1,1 Dimethoxyethane
CG-OH  320.0    1.430       Methanol
CG-OS  285.0    1.460       Parm94   K calculated from methyl sulphate (eqm value from THEOCHEM 395/396 (1997) 107-122)
OH-HO  700.0    0.960       Methanol

ANGL
OS-C -CG     95.0     110.80          From Glycam 2006
CG-OS-C      60.0     117.00          From Glycam 2006
CA-CG-H1     50.0     109.50          Adapted from Parm99 = CA-CT-HC
CA-CA-CG     70.0     120.00          Adapted from Parm99 = CA-CA-CT
CA-CG-OS     68.0     110.50          Adapted from GAFF   = ca-c3-os
CA-C -O      69.0     123.40          Adapted from GAFF   = ca-c -o
CA-C -OS     69.0     115.50          Adapted from GAFF   = ca-c -os
CT-S -CT     62.0      97.4           DMSO box
O -S -CT     80.0     106.75          DMSO box
CG-OS-CG     50.00    108.50          Dimethylether
CG-CG-CG     45.00    113.50          Propane
OH-CG-CG     70.00    115.00          Aprroximate based from 2-Dimethylpropanoate and OH-CG-CG
H2-CG-OS     60.00    110.00          Dimethyl ether (best fit for trans and gauche hyrdogens)
CG-CG-H1     45.00    111.00          Propanol
CG-CG-H2     45.00    111.00          Propanol
OS-CG-CG     70.00    108.50          Ethylmethyl ether
H1-CG-OS     60.00    110.00          Dimethyl ether (best fit for trans and gauche hyrdogens)
OS-CG-OS    100.00    112.00          Dimethylmethane, 1,1 Dimethoxyethane
CG-OH-HO     55.00    109.50          Methanol
H1-CG-OH     60.00    110.00          Methanol (best fit for trans and gauche hyrdogens)
H2-CG-OH     60.00    110.00          Methanol (best fit for trans and gauche hyrdogens)
H1-CG-H1     45.00    109.50          Methanol, Propanol
H2-CG-H2     45.00    109.50          Methanol, Propanol

DIHEDRAL
OS-CG-CG-OH   1    0.144         0.0            -3          From parm98
              1    1.175         0.0             2          
CG-OS-C -O    1   -3.20          0.0             2          From Glycam 2006
CG-C -OS-CG   1    3.00          0.0             2          From Glycam 2006
H1-CG-OS-C    1    0.00          0.0             3          From Glycam 2006
OS-C -CG-HC   1    0.00          0.0             3          From Glycam 2006
CG-CG-OS-C    1   -0.04          0.0            -3          From Glycam 2006
              1    0.47          0.0             1
CA-C -OS-CG   1    3.0           0.0             2          Adapted from Glycam 2006 (CG-C -OS-CG)
CA-CA-CA-CA   1    3.625       180.0             2          Adapted from Parm99 (14.5/4= 3.625)
CA-CA-CA-HA   1    3.625       180.0             2          Adapted from Parm99
CA-CA-CA-CA   1    3.625       180.0             2          Adapted from Parm99
HA-CA-CA-HA   1    3.625       180.0             2          Adapted from Parm99
HA-CA-CA-CG   1    3.625       180.0             2          Adapted from Parm99
CA-CA-CA-CG   1    3.625       180.0             2          Adapted from Parm99
HA-CA-CA-C    1    3.625       180.0             2          Adapted from Parm99
CA-CA-CA-C    1    3.625       180.0             2          Adapted from Parm99
CA-CA-C -O    1    3.625       180.0             2          Adapted from Parm99
CA-CA-C -OS   1    3.625       180.0             2          Adapted from Parm99
H1-CG-CA-CA   1    0.00          0.0             2          Adapted from Parm99
OS-CG-CA-CA   1    0.00          0.0             2          Adapted from Parm99
CA-CG-OS-CG   1    0.383         0.0            -3          Adapted from Parm99 (CT-CT-OS-CT)
              1    0.1         180.0             2 
O -S -CT-H1   1    0.283         0.0             3          DMSO box
O -S -CT-CT   1    0.283         0.0             3          DMSO box
OS-CG-CG-C    1   -0.1           0.0            -3          3-Methoxy propanoate
              1    0.1           0.0            -2
              1   -1.0           0.0             1
OH-CG-CG-C    1    0.1           0.0            -3          3-Hydroxy propanoate
              1    0.2           0.0            -2
              1   -2.5           0.0             1
CG-CG-OS-C    1    0.0           0.0             1          Ethyl acetate
CG-OS-C -O    1   -6.20          0.0             2          Methyl acetate
CG-C -OS-CG   1    0.0           0.0             2          Methyl acetate
H1-CG-OS-C    1    0.0           0.0             3          Methyl acetate
OS-C -CG-HC   1    0.0           0.0             3          Methyl acetate
H1-CG-OS-P    1    0.07          0.0             3.         Dimethyl phosphate
OS-P -OS-CG   1    0.50          0.0            -3.         Dimethyl phosphate
              1    0.70          0.0             2.
O2-P -OS-CG   1    0.10          0.0            -3.         Dimethyl phosphate
              1   -0.50          0.0            -2.
              1    0.10          0.0             1
P -OS-CG-CG   1    0.10          0.0            -3          Methyl ethyl phosphate
              1    0.05          0.0            -2
              1   -1.20          0.0             1
H2-CG-OS-P    1    0.07          0.0             3.         Dimethyl phosphate
OS-CG-OS-P    1    0.40          0.0            -3          Methoxy methyl methyl phosphate
              1    0.40          0.0            -2
              1   -0.50          0.0             1
CG-OS-S -O2   1    0.18          0.0             3.         Methyl sulphate - CH3OSO3
H1-CG-OS-S    1    0.17          0.0             3.         Methyl sulphate -CH3CH2OSO3
CG-CG-OS-S    1   -1.20          0.0             1.         Ethyl sulphate - CH3OSO3
HC-CG-CG-HC   1    0.13          0.0             3.         Ethane
H1-CG-CG-HC   1    0.17          0.0             3.         Ethanol, after H1-CG-CG-CG
H2-CG-CG-HC   1    0.17          0.0             3.         Ethanol, after H1-CG-CG-CG
H1-CG-CG-H1   1    0.17          0.0             3.         Ethanol
H1-CG-CG-H2   1    0.17          0.0             3.         Ethanol
HC-CG-CG-CG   1    0.10          0.0             3.         Propane
H1-CG-CG-CG   1    0.15          0.0             3.         2-Dimethylbutanol
H2-CG-CG-CG   1    0.15          0.0             3.         2-Dimethylbutanol
HO-OH-CG-H1   1    0.18          0.0             3.         Methanol
HO-OH-CG-H2   1    0.18          0.0             3.         Copy of HO-OH-CG-H1 (not derived)
HO-OH-CY-OY   1    0.18          0.0             3.         - sialic acid only
HO-OH-CY-C    1    0.18          0.0             3.         - sialic acid only
HO-OH-CY-CG   1    0.18          0.0             3.         - sialic acid only
HO-OH-CG-CG   1    0.18          0.0             3.         Ethanol, Isopropanol
CG-CG-CG-CG   1    0.45          0.0             1.         Butane
OH-CG-CG-HC   1    0.05          0.0             3.         Tertbutanol
OH-CG-CG-H1   1    0.05          0.0             3.         Tertbutanol
OH-CG-CG-H2   1    0.05          0.0             3.         Tertbutanol
OH-CG-CG-CG   1    0.10          0.0             3.         2,3-Dimethylbutanol
OS-CG-CG-CG   1   -0.27          0.0             1.         Methylpropyl ether, Methyl 2-methylpropyl ether
OS-CG-CG-CY   1   -0.27          0.0             1.         Methylpropyl ether, - sialic acid only 4-O link ABY 05/29/05
OY-CG-CG-CG   1   -0.27          0.0             1.         Methylpropyl ether, - sialic acid only
H1-CG-OS-CG   1    0.27          0.0             3.         Dimethyl ether, Isobutyl methyl ether, etc
CG-OS-CG-CG   1    0.16          0.0             3.         Ethyl methyl ether, Isopropyl methyl ether
OH-CG-CG-OH   1   -0.10          0.0            -1.         2,3-propanediol, 2-methyl-2,3-butanediol, etc
              1    0.95          0.0            -2.
              1    0.55          0.0             3.
OH-CG-CG-OS   1   -1.10          0.0            -1.         Ether-Alcohols
              1    0.25          0.0             2.
OH-CG-CG-OY   1   -1.10          0.0            -1.         Ether-Alcohols - sialic acid only
              1    0.25          0.0             2.
H1-CG-CG-OY   1    0.05          0.0             3.         COPY OF H1-CG-CG-OS NOT DERIVED
OS-CG-CG-OS   1    0.82          0.0             2.         DiEthers
OS-CG-CG-OY   1    0.82          0.0             2.         DiEthers - sialic acid only
OS-CG-OH-HO   1    0.18          0.0             3.         Copy of HO-OH-CG-CG (not derived)
OS-CG-OS-CG   1    0.55        300.0            -1.         2,2-Dimethoxypropane
              1    0.60          0.0            -2.
              1    0.20         60.0             3.
OH-CG-OS-CG   1    0.55        300.0            -1.         Copy of OS-CG-OS-CG (not derived)
              1    0.60          0.0            -2.
              1    0.20         60.0             3.
H2-CG-OS-CG   1    0.60          0.0            -2.         Dimethoxymethane, after OS-CG-OS-CG
              1    0.10          0.0             3.
H2-CG-OS-CT   1    0.60          0.0            -2.         Dimethoxymethane, after OS-CG-OS-CG for OLS, OLT
              1    0.10          0.0             3.
HC-CG-CG-OS   1    0.05          0.0             3.         Ethyl methyl ether
H1-CG-CG-OS   1    0.05          0.0             3.         Ethyl methyl ether
H2-CG-CG-OS   1    0.05          0.0             3.         Ethyl methyl ether
H -N -C -O    1    2.00          0.0            -1.         Parm94 - Corrected to remove phase shift
              1   -2.50          0.0             2.
H -N -C -H1   1   -2.50          0.0             2.         Parm94 - Corrected to remove phase shift
H -N -C -CG   1    0.00          0.0             1.         Ethanamide and N-Methylethanamide
HC-CG-C -O    1    0.00          0.0             3.         Ethanamide
HC-CG-C -N    1    0.00          0.0             3.         Ethanamide
CG-OS-CG-N    1   -0.90          0.0             1.         N-(2-Methoxyisopropyl)-ethanamide, N-(2-Methoxyethyl)-ethanamide
OS-CG-CG-N    1   -1.30          0.0             1.         N-(2-methoxyethyl)-ethanamide, N-(2-methyoxy-2-methyl-propyl)-ethanmide
OY-CG-CG-N    1   -1.30          0.0             1.         N-(2-methoxyethyl)-ethanamide - sialic acid only
OH-CG-CG-N    1   -1.50          0.0             1.         N-(2-hydroxyethyl)-ethanamide, N-(2-Hydroxy-2-methyl-propyl)-ethanmide
CG-CG-CG-N    1    0.40          0.0             1.         N-(1,1,2,2-tetramethyl-propyl)-ethanamide, N-propyl-ethanamide
HC-CG-CG-N    1    0.10          0.0             3.         N-Isobutylethanamide
H1-CG-CG-N    1    0.10          0.0             3.         N-Isobutylethanamide
H2-CG-CG-N    1    0.10          0.0             3.         N-Isobutylethanamide
N -CG-CG-N    1    0.00          0.0             1.         N-(N-ethylethanamide)-ethanamide
HC-CG-CG-C    1    0.10          0.0             3.         Propane
H1-CG-CG-C    1    0.10          0.0             3.         Propane
CG-CG-CG-C    1    0.45          0.0             1.         Butane
CG-CG-N -C    1    0.00          0.0             3.         N-Isobutylethanamide, N-Isopropylethanamide
OS-CG-N -C    1    0.00          0.0             3.         Coupled to OS-CG-N-H
OS-CG-N -H    1    0.00          0.0             3.         Coupled to OS-CG-N-C
CG-CG-N -H    1    0.10          0.0             3.         N-Isobutylethanamide, N-Isopropylethanamide
H1-CG-N -CG   1    0.00          0.0             3.         N,N-Dimethylethanamide coupled to H1-CG-N-C
H2-CG-N -CG   1    0.00          0.0             3.         N,N-Dimethylethanamide coupled to H1-CG-N-C
H1-CG-N -H    1    0.00          0.0             3.         N-Isopropylethanamide Coupled to H1-CG-N-C
H2-CG-N -H    1    0.00          0.0             3.         N-Isopropylethanamide Coupled to H1-CG-N-C
H1-CG-N -C    1   -0.17          0.0             3.         N,N-Dimethylethanamide, N-Isopropylethanamide
H2-CG-N -C    1   -0.17          0.0             3.         N,N-Dimethylethanamide, N-Isopropylethanamide
CG-N -C -O    1   -5.00          0.0             2.         N-Methylethanamide, N-Isobutylethanamide
CG-N -C -CG   1    0.00          0.0             2.         N-Methylethanamide, N-Isobutylethanamide
HC-CG-C -O2   2    0.00          0.0             1.         Acetate
CG-CG-C -O2   2   -1.50          0.0             2.         Propanoate, 2-Methylpropanoate, 2-Dimethylpropanoate
H1-CG-C -O2   2    0.00          0.0             1.         2-Methylpropanoate
H2-CG-C -O2   2    0.00          0.0             1.         1_1_Dimethoxyacetate
OS-CG-C -O2   2   -2.25          0.0             2.         2-Methoxy-2-methylpropanoate
CG-OS-CG-C    1    0.00          0.0            -1.         1-Methoxy-1-Acetate THP, 1-Methoxy-1-Acetate THP Neutralized w/ Hbond
              1    0.00          0.0             2.
H1-CT-OS-CG   1    0.27          0.0             3.         Protein Linkage: Dimethyl ether, Isobutyl methyl ether, etc
CG-OS-CT-CT   1    0.16          0.0             3.         Protein Linkage: Ethyl methyl ether, Isopropyl methyl ether
CT-OS-CG-CG   1    0.16          0.0             3.         Protein Linkage: Ethyl methyl ether, Isopropyl methyl ether
OS-CG-OS-CT   1    0.55        300.0            -1.         Protein Linkage: 2,2-Dimethoxypropane
              1    0.60          0.0            -2.
              1    0.20          6.0             3.
CG-N -C -CT   1    0.00          0.0             2.         Protein Linkage: N-Methylethanamide, N-Isobutylethanamide
OY-CY-OS-CG   1    0.55        300.0            -1.         1-Methoxy-1-Acetate THP - for sialic acid only!
              1    0.60          0.0            -2.
              1    0.20          0.0             3.
OH-CY-OY-CG   1    0.55        300.0            -1.         - for sialic acid only!
              1    0.60          0.0            -2.
              1    0.20         60.0             3.
OS-CY-OY-CG   1    0.55        300.0            -1.         2,2-Dimethoxypropane - for sialic acid only!
              1    0.60          0.0            -2.
              1    0.20         60.0             3.
OH-CY-CG-CG   1   -0.27          0.0             1.         - for sialic acid only
OS-CY-CG-CG   1   -0.27          0.0             1.         Methylpropyl ether, Methyl 2-methylpropyl ether - for sialic acid only!
OY-CY-CG-CG   1   -0.27          0.0             1.         Methylpropyl ether, Methyl 2-methylpropyl ether - for sialic acid only!
OH-CY-CG-HC   1    0.05          0.0             3.         - for sialic acid only!
OS-CY-CG-HC   1    0.05          0.0             3.         Ethyl methyl ether - for sialic acid only!
OY-CY-CG-HC   1    0.05          0.0             3.         Ethyl methyl ether - for sialic acid only!
CG-OS-CY-CG   1    0.16          0.0             3.         Ethyl methyl ether, Isopropyl methyl ether - for sialic acid only!
CG-OY-CY-CG   1    0.16          0.0             3.         Ethyl methyl ether, Isopropyl methyl ether - for sialic acid only!
OH-CY-C -O2   2   -2.25          0.0             2.         - for sialic acid only!
OS-CY-C -O2   2   -2.25          0.0             2.         2-Methoxy-2-methylpropanoate - for sialic acid only!
OY-CY-C -O2   2   -2.25          0.0             2.         2-Methoxy-2-methylpropanoate - for sialic acid only!
CG-CY-C -O2   2   -1.50          0.0             2.         Propanoate, 2-Methylpropanoate, 2-Dimethylpropanoate - for sialic acid only!
CG-OS-CY-C    1    3.50          0.0             1.         1-Methoxy-1-Acetate THP, 1-Methoxy-1-Acetate THP Acid w/ Hbond - for sialic acid only!
CG-OY-CY-C    1    0.00          0.0             1.         1-Methoxy-1-Acetate THP, 1-Methoxy-1-Acetate THP Acid w/ Hbond - for sialic acid only!
HC-CG-CY-C    1    0.10          0.0             3.         Propane - for sialic acid only!
CG-CG-CY-C    1    0.45          0.0             3.         Butane - for sialic acid only!
CY-OS-CG-CG   1    0.16          0.0             3.         Ethyl methyl ether, Isopropyl methyl ether - for sialic acid only!
CY-OY-CG-CG   1    0.16          0.0             3.         Ethyl methyl ether, Isopropyl methyl ether - for sialic acid only!
CY-OS-CG-H1   1    0.27          0.0             3.         Dimethyl ether, Isobutyl methyl ether, etc - for sialic acid only!
CY-OY-CG-H1   1    0.27          0.0             3.         Dimethyl ether, Isobutyl methyl ether, etc - for sialic acid only!
CY-CG-CG-CG   1    0.45          0.0             1.         Butane - for sialic acid only!
CY-CG-CG-HC   1    0.10          0.0             3.         Propane - for sialic acid only!
CY-CG-CG-H1   1    0.15          0.0             3.         2-Dimethylbutanol - for sialic acid only!
CY-CG-CG-OH   1    0.10          0.0             3.         2,3-Dimethylbutanol - for sialic acid only!

X -X -N -H           1.0         180.          2.           Parm94
X -X -C -O          10.5         180.          2.           Parm94
X -X -N -CG          1.5         180.          2.           X -X -N -H
X -O2-C -O2         10.5         180.          2.           Parm94
X -O2-C -OH         10.5         180.          2.           X -O2-C -O2

IMPROPER
CG-O -C -OS        1.1         180.0             2          For acetate group
CA-CA-CA-CG        1.1         180.0             2          For benzyl group
CA-O -C -OS        1.1         180.0             2          For benzoyl group
CA-CA-CA-C         1.1         180.0             2          For benzoyl group

NONBOND
  CG          1.9080  0.1094             Spellmeyer
  HO          0.5000  0.0000             OPLS Jorgensen, JACS,110,(1988),1657
  H1          1.3870  0.0157             Veenstra et al JCC,8,(1992),963 
  H2          1.2870  0.0157             Veenstra et al JCC,8,(1992),963 
  OH          1.7210  0.2104             OPLS 
  OS          1.6837  0.1700             OPLS ether
