# Supplementary material for: Inclusion Complexation of Native and Functionalized α‑, β‑, and γ‑Cyclodextrins with PFAS: An Experimental and Molecular Simulation Study
Source: J Phys Chem B. 2026 Jul 18;130(30):7718–37. doi: 10.1021/acs.jpcb.6c02825 (PMC13430634; doi:10.1021/acs.jpcb.6c02825)
Supplement: Supplementary file 1 [file jp6c02825_si_001.zip › BCD.mol2]

@<TRIPOS>MOLECULE
BCD
  147   154     1     0     0
SMALL
USER_CHARGES

@<TRIPOS>ATOM
      1 C           -4.4380    -4.3050     2.4840 CG         1 BCD       0.0427
      2 H           -5.5240    -4.4790     2.3550 H2         1 BCD       0.1610
      3 O           -4.1510    -2.8970     2.7870 OS         1 BCD      -0.3229
      4 C1          -3.9560    -5.1660     3.6480 CG         1 BCD       0.1376
      5 H1          -4.2130    -6.2120     3.4640 H1         1 BCD       0.0650
      6 O1          -4.5760    -4.7240     4.8680 OH         1 BCD      -0.6346
      7 H2          -4.9370    -3.8300     4.7520 HO         1 BCD       0.4366
      8 C2          -2.4600    -5.0240     3.8370 CG         1 BCD       0.1224
      9 H3          -2.2230    -3.9980     4.1320 H1         1 BCD       0.1779
     10 O2          -2.0860    -5.9500     4.8710 OH         1 BCD      -0.6200
     11 H4          -2.8020    -5.9340     5.5210 HO         1 BCD       0.4220
     12 C3          -1.7320    -5.3810     2.5510 CG         1 BCD       0.0401
     13 H5          -1.8830    -6.4420     2.3390 H1         1 BCD       0.1595
     14 C4          -2.2450    -4.5420     1.3700 CG         1 BCD       0.0193
     15 H6          -2.0410    -3.4920     1.5920 H1         1 BCD       0.1156
     16 O3          -3.7180    -4.7110     1.2610 OS         1 BCD      -0.3668
     17 C5          -1.6090    -4.8190    -0.0010 CG         1 BCD       0.1918
     18 H7          -0.7290    -4.1850    -0.1320 H1         1 BCD       0.0254
     19 H8          -2.3180    -4.5850    -0.7970 H1         1 BCD       0.0254
     20 O4          -1.2030    -6.1900    -0.1060 OH         1 BCD      -0.6077
     21 H9          -0.2950    -6.2610     0.2150 HO         1 BCD       0.4097
     22 C6          -6.1330     0.7850     2.4850 CG         1 BCD       0.0427
     23 H10         -6.9460     1.5260     2.3570 H2         1 BCD       0.1610
     24 O5          -4.8530     1.4390     2.7880 OS         1 BCD      -0.3229
     25 C7          -6.5050    -0.1280     3.6500 CG         1 BCD       0.1376
     26 H11         -7.4840    -0.5790     3.4650 H1         1 BCD       0.0650
     27 O6          -6.5450     0.6310     4.8680 OH         1 BCD      -0.6346
     28 H12         -6.0720     1.4720     4.7530 HO         1 BCD       0.4366
     29 C8          -5.4610    -1.2090     3.8370 CG         1 BCD       0.1224
     30 H13         -4.5110    -0.7550     4.1320 H1         1 BCD       0.1779
     31 O7          -5.9520    -2.0790     4.8700 OH         1 BCD      -0.6200
     32 H14         -6.3860    -1.5100     5.5220 HO         1 BCD       0.4220
     33 C9          -5.2860    -2.0010     2.5510 CG         1 BCD       0.0401
     34 H15         -6.2110    -2.5450     2.3390 H1         1 BCD       0.1595
     35 C10         -4.9510    -1.0780     1.3700 CG         1 BCD       0.0193
     36 H16         -4.0040    -0.5820     1.5930 H1         1 BCD       0.1156
     37 O8          -6.0020    -0.0300     1.2620 OS         1 BCD      -0.3668
     38 C11         -4.7710    -1.7460     0.0000 CG         1 BCD       0.1918
     39 H17         -3.7270    -2.0380    -0.1330 H1         1 BCD       0.0254
     40 H18         -5.0300    -1.0450    -0.7970 H1         1 BCD       0.0254
     41 O9          -5.5910    -2.9180    -0.1060 OH         1 BCD      -0.6077
     42 H19         -5.0800    -3.6730     0.2150 HO         1 BCD       0.4097
     43 C12         -3.2100     5.2850     2.4860 CG         1 BCD       0.0427
     44 H20         -3.1370     6.3820     2.3570 H2         1 BCD       0.1610
     45 O10         -1.9010     4.6910     2.7880 OS         1 BCD      -0.3229
     46 C13         -4.1550     5.0060     3.6500 CG         1 BCD       0.1376
     47 H21         -5.1190     5.4900     3.4660 H1         1 BCD       0.0650
     48 O11         -3.5860     5.5110     4.8690 OH         1 BCD      -0.6346
     49 H22         -2.6350     5.6650     4.7530 HO         1 BCD       0.4366
     50 C14         -4.3500     3.5150     3.8380 CG         1 BCD       0.1224
     51 H23         -3.4020     3.0560     4.1330 H1         1 BCD       0.1779
     52 O12         -5.3360     3.3570     4.8710 OH         1 BCD      -0.6200
     53 H24         -5.1600     4.0510     5.5230 HO         1 BCD       0.4220
     54 C15         -4.8610     2.8860     2.5520 CG         1 BCD       0.0401
     55 H25         -5.8620     3.2700     2.3400 H1         1 BCD       0.1595
     56 C16         -3.9310     3.2000     1.3710 CG         1 BCD       0.0193
     57 H26         -2.9520     2.7680     1.5930 H1         1 BCD       0.1156
     58 O13         -3.7660     4.6740     1.2630 OS         1 BCD      -0.3668
     59 C17         -4.3410     2.6420     0.0010 CG         1 BCD       0.1918
     60 H27         -3.9190     1.6440    -0.1320 H1         1 BCD       0.0254
     61 H28         -3.9550     3.2820    -0.7970 H1         1 BCD       0.0254
     62 O14         -5.7690     2.5520    -0.1050 OH         1 BCD      -0.6077
     63 H29         -6.0390     1.6820     0.2160 HO         1 BCD       0.4097
     64 C18          2.1310     5.8050     2.4840 CG         1 BCD       0.0427
     65 H30          3.0340     6.4320     2.3560 H2         1 BCD       0.1610
     66 O15          2.4810     4.4110     2.7870 OS         1 BCD      -0.3229
     67 C19          1.3230     6.3700     3.6490 CG         1 BCD       0.1376
     68 H31          1.1010     7.4250     3.4640 H1         1 BCD       0.0650
     69 O16          2.0730     6.2410     4.8680 OH         1 BCD      -0.6346
     70 H32          2.7870     5.5930     4.7520 HO         1 BCD       0.4366
     71 C20          0.0370     5.5930     3.8370 CG         1 BCD       0.1224
     72 H33          0.2680     4.5660     4.1330 H1         1 BCD       0.1779
     73 O17         -0.7020     6.2650     4.8700 OH         1 BCD      -0.6200
     74 H34         -0.0500     6.5610     5.5210 HO         1 BCD       0.4220
     75 C21         -0.7750     5.5990     2.5520 CG         1 BCD       0.0401
     76 H35         -1.0980     6.6210     2.3390 H1         1 BCD       0.1595
     77 C22          0.0510     5.0670     1.3710 CG         1 BCD       0.0193
     78 H36          0.3240     4.0330     1.5930 H1         1 BCD       0.1156
     79 O18          1.3060     5.8580     1.2620 OS         1 BCD      -0.3668
     80 C23         -0.6420     5.0410     0.0000 CG         1 BCD       0.1918
     81 H37         -1.1590     4.0870    -0.1320 H1         1 BCD       0.0254
     82 H38          0.0990     5.1370    -0.7970 H1         1 BCD       0.0254
     83 O19         -1.6020     6.0990    -0.1050 OH         1 BCD      -0.6077
     84 H39         -2.4510     5.7700     0.2170 HO         1 BCD       0.4097
     85 C24          5.8660     1.9540     2.4840 CG         1 BCD       0.0427
     86 H40          6.9200     1.6390     2.3540 H2         1 BCD       0.1610
     87 O20          4.9960     0.8100     2.7870 OS         1 BCD      -0.3229
     88 C25          5.8050     2.9380     3.6480 CG         1 BCD       0.1376
     89 H41          6.4920     3.7690     3.4630 H1         1 BCD       0.0650
     90 O21          6.1720     2.2710     4.8670 OH         1 BCD      -0.6346
     91 H42          6.1100     1.3090     4.7520 HO         1 BCD       0.4366
     92 C26          4.3960     3.4600     3.8360 CG         1 BCD       0.1224
     93 H43          3.7370     2.6380     4.1320 H1         1 BCD       0.1779
     94 O22          4.4600     4.4560     4.8700 OH         1 BCD      -0.6200
     95 H44          5.0980     4.1310     5.5200 HO         1 BCD       0.4220
     96 C27          3.8950     4.0970     2.5510 CG         1 BCD       0.0401
     97 H45          4.4920     4.9880     2.3380 H1         1 BCD       0.1595
     98 C28          3.9920     3.1190     1.3700 CG         1 BCD       0.0193
     99 H46          3.3550     2.2610     1.5930 H1         1 BCD       0.1156
    100 O23          5.3940     2.6320     1.2610 OS         1 BCD      -0.3668
    101 C29          3.5400     3.6430    -0.0010 CG         1 BCD       0.1918
    102 H47          2.4720     3.4540    -0.1330 H1         1 BCD       0.0254
    103 H48          4.0770     3.1250    -0.7980 H1         1 BCD       0.0254
    104 O24          3.7700     5.0550    -0.1070 OH         1 BCD      -0.6077
    105 H49          2.9820     5.5130     0.2160 HO         1 BCD       0.4097
    106 C30          5.1850    -3.3690     2.4850 CG         1 BCD       0.0427
    107 H50          5.5970    -4.3890     2.3570 H2         1 BCD       0.1610
    108 O25          3.7480    -3.4020     2.7870 OS         1 BCD      -0.3229
    109 C31          5.9170    -2.7070     3.6490 CG         1 BCD       0.1376
    110 H51          6.9940    -2.7250     3.4650 H1         1 BCD       0.0650
    111 O26          5.6230    -3.4090     4.8680 OH         1 BCD      -0.6346
    112 H52          4.8330    -3.9610     4.7530 HO         1 BCD       0.4366
    113 C32          5.4450    -1.2800     3.8380 CG         1 BCD       0.1224
    114 H53          4.3920    -1.2770     4.1330 H1         1 BCD       0.1779
    115 O27          6.2640    -0.7090     4.8710 OH         1 BCD      -0.6200
    116 H54          6.4080    -1.4100     5.5220 HO         1 BCD       0.4220
    117 C33          5.6320    -0.4910     2.5510 CG         1 BCD       0.0401
    118 H55          6.7000    -0.4020     2.3390 H1         1 BCD       0.1595
    119 C34          4.9280    -1.1780     1.3710 CG         1 BCD       0.0193
    120 H56          3.8610    -1.2130     1.5920 H1         1 BCD       0.1156
    121 O28          5.4210    -2.5770     1.2620 OS         1 BCD      -0.3668
    122 C35          5.0570    -0.4970     0.0000 CG         1 BCD       0.1918
    123 H57          4.2430     0.2190    -0.1330 H1         1 BCD       0.0254
    124 H58          4.9870    -1.2420    -0.7970 H1         1 BCD       0.0254
    125 O29          6.3040     0.2030    -0.1060 OH         1 BCD      -0.6077
    126 H59          6.1710     1.1050     0.2150 HO         1 BCD       0.4097
    127 C36          0.5990    -6.1540     2.4850 CG         1 BCD       0.0427
    128 H60          0.0570    -7.1110     2.3560 H2         1 BCD       0.1610
    129 O30         -0.3220    -5.0510     2.7870 OS         1 BCD      -0.3229
    130 C37          1.5720    -6.3140     3.6500 CG         1 BCD       0.1376
    131 H61          2.2300    -7.1670     3.4650 H1         1 BCD       0.0650
    132 O31          0.8400    -6.5210     4.8680 OH         1 BCD      -0.6346
    133 H62         -0.0840    -6.2480     4.7530 HO         1 BCD       0.4366
    134 C38          2.3940    -5.0550     3.8380 CG         1 BCD       0.1224
    135 H63          1.7400    -4.2300     4.1330 H1         1 BCD       0.1779
    136 O32          3.3510    -5.3400     4.8720 OH         1 BCD      -0.6200
    137 H64          2.8920    -5.8890     5.5220 HO         1 BCD       0.4220
    138 C39          3.1280    -4.7080     2.5520 CG         1 BCD       0.0401
    139 H65          3.8630    -5.4890     2.3400 H1         1 BCD       0.1595
    140 C40          2.1530    -4.5870     1.3700 CG         1 BCD       0.0193
    141 H66          1.4580    -3.7740     1.5930 H1         1 BCD       0.1156
    142 O33          1.3660    -5.8450     1.2630 OS         1 BCD      -0.3668
    143 C41          2.7650    -4.2630     0.0000 CG         1 BCD       0.1918
    144 H67          2.8180    -3.1810    -0.1330 H1         1 BCD       0.0254
    145 H68          2.1400    -4.6720    -0.7970 H1         1 BCD       0.0254
    146 O34          4.0900    -4.8020    -0.1050 OH         1 BCD      -0.6077
    147 H69          4.7120    -4.1360     0.2170 HO         1 BCD       0.4097
@<TRIPOS>BOND
     1     1     2 1   
     2     1     3 1   
     3     1     4 1   
     4     1    16 1   
     5     3    33 1   
     6     4     5 1   
     7     4     6 1   
     8     4     8 1   
     9     6     7 1   
    10     8     9 1   
    11     8    10 1   
    12     8    12 1   
    13    10    11 1   
    14    12    13 1   
    15    12    14 1   
    16    12   129 1   
    17    14    15 1   
    18    14    16 1   
    19    14    17 1   
    20    17    18 1   
    21    17    19 1   
    22    17    20 1   
    23    20    21 1   
    24    22    23 1   
    25    22    24 1   
    26    22    25 1   
    27    22    37 1   
    28    24    54 1   
    29    25    26 1   
    30    25    27 1   
    31    25    29 1   
    32    27    28 1   
    33    29    30 1   
    34    29    31 1   
    35    29    33 1   
    36    31    32 1   
    37    33    34 1   
    38    33    35 1   
    39    35    36 1   
    40    35    37 1   
    41    35    38 1   
    42    38    39 1   
    43    38    40 1   
    44    38    41 1   
    45    41    42 1   
    46    43    44 1   
    47    43    45 1   
    48    43    46 1   
    49    43    58 1   
    50    45    75 1   
    51    46    47 1   
    52    46    48 1   
    53    46    50 1   
    54    48    49 1   
    55    50    51 1   
    56    50    52 1   
    57    50    54 1   
    58    52    53 1   
    59    54    55 1   
    60    54    56 1   
    61    56    57 1   
    62    56    58 1   
    63    56    59 1   
    64    59    60 1   
    65    59    61 1   
    66    59    62 1   
    67    62    63 1   
    68    64    65 1   
    69    64    66 1   
    70    64    67 1   
    71    64    79 1   
    72    66    96 1   
    73    67    68 1   
    74    67    69 1   
    75    67    71 1   
    76    69    70 1   
    77    71    72 1   
    78    71    73 1   
    79    71    75 1   
    80    73    74 1   
    81    75    76 1   
    82    75    77 1   
    83    77    78 1   
    84    77    79 1   
    85    77    80 1   
    86    80    81 1   
    87    80    82 1   
    88    80    83 1   
    89    83    84 1   
    90    85    86 1   
    91    85    87 1   
    92    85    88 1   
    93    85   100 1   
    94    87   117 1   
    95    88    89 1   
    96    88    90 1   
    97    88    92 1   
    98    90    91 1   
    99    92    93 1   
   100    92    94 1   
   101    92    96 1   
   102    94    95 1   
   103    96    97 1   
   104    96    98 1   
   105    98    99 1   
   106    98   100 1   
   107    98   101 1   
   108   101   102 1   
   109   101   103 1   
   110   101   104 1   
   111   104   105 1   
   112   106   107 1   
   113   106   108 1   
   114   106   109 1   
   115   106   121 1   
   116   108   138 1   
   117   109   110 1   
   118   109   111 1   
   119   109   113 1   
   120   111   112 1   
   121   113   114 1   
   122   113   115 1   
   123   113   117 1   
   124   115   116 1   
   125   117   118 1   
   126   117   119 1   
   127   119   120 1   
   128   119   121 1   
   129   119   122 1   
   130   122   123 1   
   131   122   124 1   
   132   122   125 1   
   133   125   126 1   
   134   127   128 1   
   135   127   129 1   
   136   127   130 1   
   137   127   142 1   
   138   130   131 1   
   139   130   132 1   
   140   130   134 1   
   141   132   133 1   
   142   134   135 1   
   143   134   136 1   
   144   134   138 1   
   145   136   137 1   
   146   138   139 1   
   147   138   140 1   
   148   140   141 1   
   149   140   142 1   
   150   140   143 1   
   151   143   144 1   
   152   143   145 1   
   153   143   146 1   
   154   146   147 1   
@<TRIPOS>SUBSTRUCTURE
     1 BCD         1 TEMP              0 ****  ****    0 ROOT
