# Supplementary material for: Inclusion Complexation of Native and Functionalized α‑, β‑, and γ‑Cyclodextrins with PFAS: An Experimental and Molecular Simulation Study
Source: J Phys Chem B. 2026 Jul 18;130(30):7718–37. doi: 10.1021/acs.jpcb.6c02825 (PMC13430634; doi:10.1021/acs.jpcb.6c02825)
Supplement: Supplementary file 1 [file jp6c02825_si_001.zip › BCD_1L.pdb]

TITLE      Required
HETATM    1  C           0      -1.009   6.030  -0.458                       C
HETATM    2  H           0      -0.584   7.049  -0.539                       H
HETATM    3  O           0       0.006   5.055  -0.039                       O
HETATM    4  C           0      -2.121   6.062   0.586                       C
HETATM    5  H           0      -2.857   6.824   0.318                       H
HETATM    6  O           0      -1.564   6.363   1.878                       O
HETATM    7  H           0      -0.605   6.209   1.870                       H
HETATM    8  C           0      -2.791   4.709   0.699                       C
HETATM    9  H           0      -2.074   3.975   1.077                       H
HETATM   10  O           0      -3.887   4.867   1.615                       O
HETATM   11  H           0      -3.579   5.471   2.305                       H
HETATM   12  C           0      -3.323   4.272  -0.657                       C
HETATM   13  H           0      -4.123   4.951  -0.961                       H
HETATM   14  C           0      -2.212   4.277  -1.718                       C
HETATM   15  H           0      -1.449   3.559  -1.409                       H
HETATM   16  O           0      -1.586   5.625  -1.756                       O
HETATM   17  C           0      -2.619   3.878  -3.145                       C
HETATM   18  H           0      -2.518   2.797  -3.266                       H
HETATM   19  H           0      -1.965   4.364  -3.871                       H
HETATM   20  O           0      -3.982   4.241  -3.406                       O
HETATM   21  H           0      -4.545   3.500  -3.148                       H
HETATM   22  C           0       4.190   4.845   0.134                       C
HETATM   23  H           0       5.252   5.157   0.127                       H
HETATM   24  O           0       4.053   3.411   0.423                       O
HETATM   25  C           0       3.473   5.635   1.226                       C
HETATM   26  H           0       3.614   6.706   1.057                       H
HETATM   27  O           0       4.001   5.275   2.512                       O
HETATM   28  H           0       4.485   4.435   2.451                       H
HETATM   29  C           0       1.996   5.301   1.245                       C
HETATM   30  H           0       1.860   4.253   1.526                       H
HETATM   31  O           0       1.392   6.171   2.217                       O
HETATM   32  H           0       2.025   6.247   2.945                       H
HETATM   33  C           0       1.378   5.563  -0.119                       C
HETATM   34  H           0       1.416   6.636  -0.327                       H
HETATM   35  C           0       2.124   4.799  -1.223                       C
HETATM   36  H           0       2.034   3.732  -1.010                       H
HETATM   37  O           0       3.568   5.156  -1.167                       O
HETATM   38  C           0       1.619   4.992  -2.660                       C
HETATM   39  H           0       0.849   4.250  -2.882                       H
HETATM   40  H           0       2.439   4.851  -3.369                       H
HETATM   41  O           0       1.057   6.301  -2.829                       O
HETATM   42  H           0       0.116   6.254  -2.614                       H
HETATM   43  C           0       6.512   0.014   0.396                       C
HETATM   44  H           0       7.421  -0.616   0.369                       H
HETATM   45  O           0       5.299  -0.798   0.561                       O
HETATM   46  C           0       6.628   0.966   1.582                       C
HETATM   47  H           0       7.557   1.540   1.503                       H
HETATM   48  O           0       6.627   0.217   2.808                       O
HETATM   49  H           0       6.282  -0.676   2.651                       H
HETATM   50  C           0       5.440   1.905   1.636                       C
HETATM   51  H           0       4.529   1.331   1.829                       H
HETATM   52  O           0       5.696   2.829   2.706                       O
HETATM   53  H           0       6.121   2.319   3.410                       H
HETATM   54  C           0       5.314   2.669   0.328                       C
HETATM   55  H           0       6.179   3.326   0.214                       H
HETATM   56  C           0       5.236   1.712  -0.870                       C
HETATM   57  H           0       4.340   1.097  -0.749                       H
HETATM   58  O           0       6.417   0.807  -0.845                       O
HETATM   59  C           0       5.128   2.352  -2.261                       C
HETATM   60  H           0       4.078   2.508  -2.514                       H
HETATM   61  H           0       5.564   1.692  -3.015                       H
HETATM   62  O           0       5.798   3.621  -2.290                       O
HETATM   63  H           0       5.161   4.302  -2.039                       H
HETATM   64  C           0       4.207  -4.824   0.127                       C
HETATM   65  H           0       4.290  -5.921   0.007                       H
HETATM   66  O           0       2.807  -4.402   0.273                       O
HETATM   67  C           0       4.971  -4.427   1.387                       C
HETATM   68  H           0       6.003  -4.783   1.318                       H
HETATM   69  O           0       4.337  -5.003   2.541                       O
HETATM   70  H           0       3.432  -5.278   2.321                       H
HETATM   71  C           0       4.950  -2.924   1.575                       C
HETATM   72  H           0       3.925  -2.591   1.756                       H
HETATM   73  O           0       5.785  -2.641   2.710                       O
HETATM   74  H           0       5.627  -3.353   3.347                       H
HETATM   75  C           0       5.519  -2.232   0.347                       C
HETATM   76  H           0       6.578  -2.484   0.253                       H
HETATM   77  C           0       4.775  -2.662  -0.927                       C
HETATM   78  H           0       3.731  -2.360  -0.822                       H
HETATM   79  O           0       4.815  -4.145  -1.033                       O
HETATM   80  C           0       5.265  -2.054  -2.250                       C
HETATM   81  H           0       4.735  -1.118  -2.443                       H
HETATM   82  H           0       5.056  -2.737  -3.077                       H
HETATM   83  O           0       6.670  -1.781  -2.195                       O
HETATM   84  H           0       6.791  -0.884  -1.857                       H
HETATM   85  C           0      -0.988  -6.026  -0.467                       C
HETATM   86  H           0      -1.783  -6.765  -0.689                       H
HETATM   87  O           0      -1.547  -4.690  -0.224                       O
HETATM   88  C           0      -0.252  -6.484   0.788                       C
HETATM   89  H           0       0.122  -7.502   0.644                       H
HETATM   90  O           0      -1.146  -6.454   1.913                       O
HETATM   91  H           0      -1.919  -5.903   1.710                       H
HETATM   92  C           0       0.895  -5.549   1.109                       C
HETATM   93  H           0       0.502  -4.560   1.363                       H
HETATM   94  O           0       1.592  -6.121   2.229                       O
HETATM   95  H           0       0.914  -6.499   2.805                       H
HETATM   96  C           0       1.840  -5.449  -0.076                       C
HETATM   97  H           0       2.315  -6.421  -0.237                       H
HETATM   98  C           0       1.093  -5.025  -1.350                       C
HETATM   99  H           0       0.666  -4.036  -1.173                       H
HETATM  100  O           0      -0.030  -5.972  -1.588                       O
HETATM  101  C           0       1.926  -4.908  -2.634                       C
HETATM  102  H           0       2.330  -3.897  -2.720                       H
HETATM  103  H           0       1.300  -5.099  -3.508                       H
HETATM  104  O           0       3.020  -5.836  -2.617                       O
HETATM  105  H           0       3.778  -5.399  -2.205                       H
HETATM  106  C           0      -5.163  -2.687  -0.939                       C
HETATM  107  H           0      -6.227  -2.512  -1.189                       H
HETATM  108  O           0      -4.486  -1.441  -0.557                       O
HETATM  109  C           0      -5.108  -3.657   0.238                       C
HETATM  110  H           0      -5.657  -4.569  -0.011                       H
HETATM  111  O           0      -5.692  -3.044   1.399                       O
HETATM  112  H           0      -5.742  -2.082   1.278                       H
HETATM  113  C           0      -3.674  -3.993   0.591                       C
HETATM  114  H           0      -3.163  -3.094   0.947                       H
HETATM  115  O           0      -3.727  -4.990   1.624                       O
HETATM  116  H           0      -4.471  -4.751   2.195                       H
HETATM  117  C           0      -2.953  -4.560  -0.622                       C
HETATM  118  H           0      -3.403  -5.520  -0.888                       H
HETATM  119  C           0      -3.042  -3.601  -1.819                       C
HETATM  120  H           0      -2.548  -2.670  -1.539                       H
HETATM  121  O           0      -4.472  -3.298  -2.092                       O
HETATM  122  C           0      -2.374  -4.063  -3.123                       C
HETATM  123  H           0      -1.331  -3.737  -3.138                       H
HETATM  124  H           0      -2.881  -3.616  -3.983                       H
HETATM  125  O           0      -2.408  -5.492  -3.235                       O
HETATM  126  H           0      -1.609  -5.845  -2.821                       H
HETATM  127  C           0      -5.171   2.678  -0.935                       C
HETATM  128  H           0      -5.692   3.637  -1.124                       H
HETATM  129  O           0      -3.794   2.895  -0.474                       O
HETATM  130  C           0      -5.940   1.927   0.149                       C
HETATM  131  H           0      -6.982   1.806  -0.156                       H
HETATM  132  O           0      -5.877   2.660   1.383                       O
HETATM  133  H           0      -5.157   3.309   1.350                       H
HETATM  134  C           0      -5.314   0.572   0.408                       C
HETATM  135  H           0      -4.309   0.704   0.820                       H
HETATM  136  O           0      -6.165  -0.100   1.351                       O
HETATM  137  C           0      -5.251  -0.234  -0.879                       C
HETATM  138  H           0      -6.268  -0.459  -1.209                       H
HETATM  139  C           0      -4.512   0.538  -1.984                       C
HETATM  140  H           0      -3.489   0.712  -1.643                       H
HETATM  141  O           0      -5.165   1.863  -2.165                       O
HETATM  142  C           0      -4.396  -0.152  -3.350                       C
HETATM  143  H           0      -3.489  -0.757  -3.381                       H
HETATM  144  H           0      -4.332   0.595  -4.145                       H
HETATM  145  O           0      -5.524  -1.006  -3.586                       O
HETATM  146  H           0      -5.314  -1.884  -3.238                       H
HETATM  147  C           0      -5.783  -0.022   2.701                       C
HETATM  148  C           0      -6.815   0.316   3.584                       C
HETATM  149  C           0      -4.499  -0.379   3.125                       C
HETATM  150  C           0      -6.538   0.281   4.952                       C
HETATM  151  C           0      -4.250  -0.400   4.501                       C
HETATM  152  C           0      -5.263  -0.075   5.410                       C
HETATM  153  H           0      -7.789   0.607   3.199                       H
HETATM  154  H           0      -3.722  -0.641   2.413                       H
HETATM  155  H           0      -7.320   0.538   5.667                       H
HETATM  156  H           0      -3.261  -0.675   4.865                       H
HETATM  157  H           0      -5.058  -0.095   6.478                       H
END
CONECT    1    2    3    4   16
CONECT    2    1
CONECT    3    1   33
CONECT    4    1    5    6    8
CONECT    5    4
CONECT    6    4    7
CONECT    7    6
CONECT    8    4    9   10   12
CONECT    9    8
CONECT   10    8   11
CONECT   11   10
CONECT   12    8   13   14  129
CONECT   13   12
CONECT   14   12   15   16   17
CONECT   15   14
CONECT   16   14    1
CONECT   17   14   18   19   20
CONECT   18   17
CONECT   19   17
CONECT   20   17   21
CONECT   21   20
CONECT   22   23   24   25   37
CONECT   23   22
CONECT   24   22   54
CONECT   25   22   26   27   29
CONECT   26   25
CONECT   27   25   28
CONECT   28   27
CONECT   29   25   30   31   33
CONECT   30   29
CONECT   31   29   32
CONECT   32   31
CONECT   33    3   29   34   35
CONECT   34   33
CONECT   35   33   36   37   38
CONECT   36   35
CONECT   37   35   22
CONECT   38   35   39   40   41
CONECT   39   38
CONECT   40   38
CONECT   41   38   42
CONECT   42   41
CONECT   43   44   45   46   58
CONECT   44   43
CONECT   45   43   75
CONECT   46   43   47   48   50
CONECT   47   46
CONECT   48   46   49
CONECT   49   48
CONECT   50   46   51   52   54
CONECT   51   50
CONECT   52   50   53
CONECT   53   52
CONECT   54   24   50   55   56
CONECT   55   54
CONECT   56   54   57   58   59
CONECT   57   56
CONECT   58   43   56
CONECT   59   56   60   61   62
CONECT   60   59
CONECT   61   59
CONECT   62   59   63
CONECT   63   62
CONECT   64   65   66   67   79
CONECT   65   64
CONECT   66   64   96
CONECT   67   64   68   69   71
CONECT   68   67
CONECT   69   67   70
CONECT   70   69
CONECT   71   67   72   73   75
CONECT   72   71
CONECT   73   71   74
CONECT   74   73
CONECT   75   45   71   76   77
CONECT   76   75
CONECT   77   75   78   79   80
CONECT   78   77
CONECT   79   64   77
CONECT   80   77   81   82   83
CONECT   81   80
CONECT   82   80
CONECT   83   80   84
CONECT   84   83
CONECT   85   86   87   88  100
CONECT   86   85
CONECT   87   85  117
CONECT   88   85   89   90   92
CONECT   89   88
CONECT   90   88   91
CONECT   91   90
CONECT   92   88   93   94   96
CONECT   93   92
CONECT   94   92   95
CONECT   95   94
CONECT   96   92   66   97   98
CONECT   97   96
CONECT   98   96   99  100  101
CONECT   99   98
CONECT  100   98   85
CONECT  101   98  102  103  104
CONECT  102  101
CONECT  103  101
CONECT  104  101  105
CONECT  105  104
CONECT  106  107  108  109  121
CONECT  107  106
CONECT  108  106  137
CONECT  109  106  110  111  113
CONECT  110  109
CONECT  111  109  112
CONECT  112  111
CONECT  113  109  114  115  117
CONECT  114  113
CONECT  115  113  116
CONECT  116  115
CONECT  117   87  113  118  119
CONECT  118  117
CONECT  119  117  120  121  122
CONECT  120  119
CONECT  121  106  119
CONECT  122  119  123  124  125
CONECT  123  122
CONECT  124  122
CONECT  125  122  126
CONECT  126  125
CONECT  127  128  129  130  141
CONECT  128  127
CONECT  129  127   12
CONECT  130  127  131  132  134
CONECT  131  130
CONECT  132  130  133
CONECT  133  132
CONECT  134  130  135  136  137
CONECT  135  134
CONECT  136  134  147
CONECT  137  134  108  138  139
CONECT  138  137
CONECT  139  137  140  141  142
CONECT  140  139
CONECT  141  127  139
CONECT  142  139  143  144  145
CONECT  143  142
CONECT  144  142
CONECT  145  142  146
CONECT  146  145
CONECT  147  136  148  149
CONECT  148  147  150  153
CONECT  149  147  151  154
CONECT  150  148  152  155
CONECT  151  149  152  156
CONECT  152  150  151  157
CONECT  153  148
CONECT  154  149
CONECT  155  150
CONECT  156  151
CONECT  157  152
