# Supplementary material for: Inclusion Complexation of Native and Functionalized α‑, β‑, and γ‑Cyclodextrins with PFAS: An Experimental and Molecular Simulation Study
Source: J Phys Chem B. 2026 Jul 18;130(30):7718–37. doi: 10.1021/acs.jpcb.6c02825 (PMC13430634; doi:10.1021/acs.jpcb.6c02825)
Supplement: Supplementary file 1 [file jp6c02825_si_001.zip › BCD_3L.pdb]

TITLE      Required
HETATM    1  C           0      -0.989   6.019  -0.509                       C
HETATM    2  H           0      -0.564   7.038  -0.590                       H
HETATM    3  O           0       0.026   5.044  -0.090                       O
HETATM    4  C           0      -2.101   6.051   0.535                       C
HETATM    5  H           0      -2.837   6.813   0.267                       H
HETATM    6  O           0      -1.544   6.352   1.827                       O
HETATM    7  H           0      -0.585   6.198   1.819                       H
HETATM    8  C           0      -2.771   4.698   0.648                       C
HETATM    9  H           0      -2.054   3.964   1.026                       H
HETATM   10  O           0      -3.867   4.856   1.564                       O
HETATM   11  H           0      -3.559   5.460   2.254                       H
HETATM   12  C           0      -3.303   4.261  -0.708                       C
HETATM   13  H           0      -4.103   4.940  -1.012                       H
HETATM   14  C           0      -2.192   4.266  -1.769                       C
HETATM   15  H           0      -1.429   3.548  -1.460                       H
HETATM   16  O           0      -1.566   5.614  -1.807                       O
HETATM   17  C           0      -2.599   3.867  -3.196                       C
HETATM   18  H           0      -2.498   2.786  -3.317                       H
HETATM   19  H           0      -1.945   4.353  -3.922                       H
HETATM   20  O           0      -3.962   4.230  -3.457                       O
HETATM   21  H           0      -4.525   3.489  -3.199                       H
HETATM   22  C           0       4.210   4.834   0.083                       C
HETATM   23  H           0       5.272   5.146   0.076                       H
HETATM   24  O           0       4.073   3.400   0.372                       O
HETATM   25  C           0       3.493   5.624   1.175                       C
HETATM   26  H           0       3.634   6.695   1.006                       H
HETATM   27  O           0       4.021   5.264   2.461                       O
HETATM   28  H           0       4.505   4.424   2.400                       H
HETATM   29  C           0       2.016   5.290   1.194                       C
HETATM   30  H           0       1.880   4.242   1.475                       H
HETATM   31  O           0       1.412   6.160   2.166                       O
HETATM   32  H           0       2.045   6.236   2.894                       H
HETATM   33  C           0       1.398   5.552  -0.170                       C
HETATM   34  H           0       1.436   6.625  -0.378                       H
HETATM   35  C           0       2.144   4.788  -1.274                       C
HETATM   36  H           0       2.054   3.721  -1.061                       H
HETATM   37  O           0       3.588   5.145  -1.218                       O
HETATM   38  C           0       1.639   4.981  -2.711                       C
HETATM   39  H           0       2.405   5.483  -3.306                       H
HETATM   40  H           0       0.744   5.608  -2.714                       H
HETATM   41  O           0       1.342   3.716  -3.319                       O
HETATM   42  C           0       6.532   0.003   0.345                       C
HETATM   43  H           0       7.441  -0.627   0.318                       H
HETATM   44  O           0       5.319  -0.809   0.510                       O
HETATM   45  C           0       6.648   0.955   1.531                       C
HETATM   46  H           0       7.577   1.529   1.452                       H
HETATM   47  O           0       6.647   0.206   2.757                       O
HETATM   48  H           0       6.302  -0.687   2.600                       H
HETATM   49  C           0       5.460   1.894   1.585                       C
HETATM   50  H           0       4.549   1.320   1.778                       H
HETATM   51  O           0       5.716   2.818   2.655                       O
HETATM   52  H           0       6.141   2.308   3.359                       H
HETATM   53  C           0       5.334   2.658   0.277                       C
HETATM   54  H           0       6.199   3.315   0.163                       H
HETATM   55  C           0       5.256   1.701  -0.921                       C
HETATM   56  H           0       4.360   1.086  -0.800                       H
HETATM   57  O           0       6.437   0.796  -0.896                       O
HETATM   58  C           0       5.148   2.341  -2.312                       C
HETATM   59  H           0       4.098   2.497  -2.565                       H
HETATM   60  H           0       5.584   1.681  -3.066                       H
HETATM   61  O           0       5.818   3.610  -2.341                       O
HETATM   62  H           0       5.181   4.291  -2.090                       H
HETATM   63  C           0       4.227  -4.835   0.076                       C
HETATM   64  H           0       4.310  -5.932  -0.044                       H
HETATM   65  O           0       2.827  -4.413   0.222                       O
HETATM   66  C           0       4.991  -4.438   1.336                       C
HETATM   67  H           0       6.023  -4.794   1.267                       H
HETATM   68  O           0       4.357  -5.014   2.490                       O
HETATM   69  H           0       3.452  -5.289   2.270                       H
HETATM   70  C           0       4.970  -2.935   1.524                       C
HETATM   71  H           0       3.945  -2.602   1.705                       H
HETATM   72  O           0       5.639  -2.657   2.665                       O
HETATM   73  C           0       5.539  -2.243   0.296                       C
HETATM   74  H           0       6.598  -2.495   0.202                       H
HETATM   75  C           0       4.795  -2.673  -0.978                       C
HETATM   76  H           0       3.751  -2.371  -0.873                       H
HETATM   77  O           0       4.835  -4.156  -1.084                       O
HETATM   78  C           0       5.285  -2.065  -2.301                       C
HETATM   79  H           0       4.755  -1.129  -2.494                       H
HETATM   80  H           0       5.076  -2.748  -3.128                       H
HETATM   81  O           0       6.690  -1.792  -2.246                       O
HETATM   82  H           0       6.811  -0.895  -1.908                       H
HETATM   83  C           0      -0.968  -6.037  -0.518                       C
HETATM   84  H           0      -1.763  -6.776  -0.740                       H
HETATM   85  O           0      -1.527  -4.701  -0.275                       O
HETATM   86  C           0      -0.232  -6.495   0.737                       C
HETATM   87  H           0       0.142  -7.513   0.593                       H
HETATM   88  O           0      -1.126  -6.465   1.862                       O
HETATM   89  H           0      -1.899  -5.914   1.659                       H
HETATM   90  C           0       0.915  -5.560   1.058                       C
HETATM   91  H           0       0.522  -4.571   1.312                       H
HETATM   92  O           0       1.612  -6.132   2.178                       O
HETATM   93  H           0       0.934  -6.510   2.754                       H
HETATM   94  C           0       1.860  -5.460  -0.127                       C
HETATM   95  H           0       2.335  -6.432  -0.288                       H
HETATM   96  C           0       1.113  -5.036  -1.401                       C
HETATM   97  H           0       0.686  -4.047  -1.224                       H
HETATM   98  O           0      -0.010  -5.983  -1.639                       O
HETATM   99  C           0       1.946  -4.919  -2.685                       C
HETATM  100  H           0       2.350  -3.908  -2.771                       H
HETATM  101  H           0       1.320  -5.110  -3.559                       H
HETATM  102  O           0       3.040  -5.847  -2.668                       O
HETATM  103  H           0       3.798  -5.410  -2.256                       H
HETATM  104  C           0      -5.143  -2.698  -0.990                       C
HETATM  105  H           0      -6.207  -2.523  -1.240                       H
HETATM  106  O           0      -4.466  -1.452  -0.608                       O
HETATM  107  C           0      -5.088  -3.668   0.187                       C
HETATM  108  H           0      -5.637  -4.580  -0.062                       H
HETATM  109  O           0      -5.672  -3.055   1.348                       O
HETATM  110  H           0      -5.722  -2.093   1.227                       H
HETATM  111  C           0      -3.654  -4.004   0.540                       C
HETATM  112  H           0      -3.143  -3.105   0.896                       H
HETATM  113  O           0      -3.707  -5.001   1.573                       O
HETATM  114  H           0      -4.451  -4.762   2.144                       H
HETATM  115  C           0      -2.933  -4.571  -0.673                       C
HETATM  116  H           0      -3.383  -5.531  -0.939                       H
HETATM  117  C           0      -3.022  -3.612  -1.870                       C
HETATM  118  H           0      -2.528  -2.681  -1.590                       H
HETATM  119  O           0      -4.452  -3.309  -2.143                       O
HETATM  120  C           0      -2.354  -4.074  -3.174                       C
HETATM  121  H           0      -1.311  -3.748  -3.189                       H
HETATM  122  H           0      -2.861  -3.627  -4.034                       H
HETATM  123  O           0      -2.388  -5.503  -3.286                       O
HETATM  124  H           0      -1.589  -5.856  -2.872                       H
HETATM  125  C           0      -5.151   2.667  -0.986                       C
HETATM  126  H           0      -5.672   3.626  -1.175                       H
HETATM  127  O           0      -3.774   2.884  -0.525                       O
HETATM  128  C           0      -5.920   1.916   0.098                       C
HETATM  129  H           0      -6.962   1.795  -0.207                       H
HETATM  130  O           0      -5.857   2.649   1.332                       O
HETATM  131  H           0      -5.137   3.298   1.299                       H
HETATM  132  C           0      -5.294   0.561   0.357                       C
HETATM  133  H           0      -4.289   0.693   0.769                       H
HETATM  134  O           0      -6.145  -0.111   1.300                       O
HETATM  135  C           0      -5.231  -0.245  -0.930                       C
HETATM  136  H           0      -6.248  -0.470  -1.260                       H
HETATM  137  C           0      -4.492   0.527  -2.035                       C
HETATM  138  H           0      -3.469   0.701  -1.694                       H
HETATM  139  O           0      -5.145   1.852  -2.216                       O
HETATM  140  C           0      -4.376  -0.163  -3.401                       C
HETATM  141  H           0      -3.469  -0.768  -3.432                       H
HETATM  142  H           0      -4.312   0.584  -4.196                       H
HETATM  143  O           0      -5.504  -1.017  -3.637                       O
HETATM  144  H           0      -5.294  -1.895  -3.289                       H
HETATM  145  C           0      -5.763  -0.033   2.650                       C
HETATM  146  C           0      -5.442  -1.261   3.240                       C
HETATM  147  C           0      -5.602   1.195   3.300                       C
HETATM  148  C           0      -4.926  -1.243   4.538                       C
HETATM  149  C           0      -5.089   1.180   4.601                       C
HETATM  150  C           0      -4.750  -0.030   5.216                       C
HETATM  151  H           0      -5.607  -2.187   2.697                       H
HETATM  152  H           0      -5.856   2.130   2.811                       H
HETATM  153  H           0      -4.665  -2.182   5.027                       H
HETATM  154  H           0      -4.949   2.119   5.135                       H
HETATM  155  H           0      -4.352  -0.029   6.228                       H
HETATM  156  C           0       5.147  -2.390   3.948                       C
HETATM  157  C           0       5.376  -1.224   4.678                       C
HETATM  158  C           0       4.411  -3.433   4.513                       C
HETATM  159  C           0       4.869  -1.100   5.972                       C
HETATM  160  H           0       5.955  -0.402   4.234                       H
HETATM  161  C           0       3.905  -3.309   5.806                       C
HETATM  162  H           0       4.231  -4.352   3.937                       H
HETATM  163  C           0       4.133  -2.142   6.536                       C
HETATM  164  H           0       5.050  -0.180   6.547                       H
HETATM  165  H           0       3.325  -4.131   6.251                       H
HETATM  166  H           0       3.734  -2.044   7.556                       H
HETATM  167  C           0       1.195   3.922  -4.726                       C
HETATM  168  C           0       1.994   3.213  -5.622                       C
HETATM  169  C           0       0.253   4.835  -5.203                       C
HETATM  170  C           0       1.851   3.414  -6.995                       C
HETATM  171  H           0       2.737   2.493  -5.247                       H
HETATM  172  C           0       0.110   5.036  -6.576                       C
HETATM  173  H           0      -0.377   5.394  -4.496                       H
HETATM  174  C           0       0.909   4.325  -7.472                       C
HETATM  175  H           0       2.481   2.853  -7.702                       H
HETATM  176  H           0      -0.632   5.755  -6.952                       H
HETATM  177  H           0       0.796   4.483  -8.554                       H
END
CONECT    1    2    3    4   16
CONECT    2    1
CONECT    3    1   33
CONECT    4    1    5    6    8
CONECT    5    4
CONECT    6    4    7
CONECT    7    6
CONECT    8    4    9   10   12
CONECT    9    8
CONECT   10    8   11
CONECT   11   10
CONECT   12    8   13   14  127
CONECT   13   12
CONECT   14   12   15   16   17
CONECT   15   14
CONECT   16   14    1
CONECT   17   14   18   19   20
CONECT   18   17
CONECT   19   17
CONECT   20   17   21
CONECT   21   20
CONECT   22   23   24   25   37
CONECT   23   22
CONECT   24   22   53
CONECT   25   22   26   27   29
CONECT   26   25
CONECT   27   25   28
CONECT   28   27
CONECT   29   25   30   31   33
CONECT   30   29
CONECT   31   29   32
CONECT   32   31
CONECT   33    3   29   34   35
CONECT   34   33
CONECT   35   33   36   37   38
CONECT   36   35
CONECT   37   35   22
CONECT   38   35   39   40   41
CONECT   39   38
CONECT   40   38
CONECT   41   38  167
CONECT   42   43   44   45   57
CONECT   43   42
CONECT   44   42   73
CONECT   45   42   46   47   49
CONECT   46   45
CONECT   47   45   48
CONECT   48   47
CONECT   49   45   50   51   53
CONECT   50   49
CONECT   51   49   52
CONECT   52   51
CONECT   53   24   49   54   55
CONECT   54   53
CONECT   55   53   56   57   58
CONECT   56   55
CONECT   57   42   55
CONECT   58   55   59   60   61
CONECT   59   58
CONECT   60   58
CONECT   61   58   62
CONECT   62   61
CONECT   63   64   65   66   77
CONECT   64   63
CONECT   65   63   94
CONECT   66   63   67   68   70
CONECT   67   66
CONECT   68   66   69
CONECT   69   68
CONECT   70   66   71   72   73
CONECT   71   70
CONECT   72   70  156
CONECT   73   44   70   74   75
CONECT   74   73
CONECT   75   73   76   77   78
CONECT   76   75
CONECT   77   63   75
CONECT   78   75   79   80   81
CONECT   79   78
CONECT   80   78
CONECT   81   78   82
CONECT   82   81
CONECT   83   84   85   86   98
CONECT   84   83
CONECT   85   83  115
CONECT   86   83   87   88   90
CONECT   87   86
CONECT   88   86   89
CONECT   89   88
CONECT   90   86   91   92   94
CONECT   91   90
CONECT   92   90   93
CONECT   93   92
CONECT   94   90   65   95   96
CONECT   95   94
CONECT   96   94   97   98   99
CONECT   97   96
CONECT   98   96   83
CONECT   99   96  100  101  102
CONECT  100   99
CONECT  101   99
CONECT  102   99  103
CONECT  103  102
CONECT  104  105  106  107  119
CONECT  105  104
CONECT  106  104  135
CONECT  107  104  108  109  111
CONECT  108  107
CONECT  109  107  110
CONECT  110  109
CONECT  111  107  112  113  115
CONECT  112  111
CONECT  113  111  114
CONECT  114  113
CONECT  115   85  111  116  117
CONECT  116  115
CONECT  117  115  118  119  120
CONECT  118  117
CONECT  119  104  117
CONECT  120  117  121  122  123
CONECT  121  120
CONECT  122  120
CONECT  123  120  124
CONECT  124  123
CONECT  125  126  127  128  139
CONECT  126  125
CONECT  127  125   12
CONECT  128  125  129  130  132
CONECT  129  128
CONECT  130  128  131
CONECT  131  130
CONECT  132  128  133  134  135
CONECT  133  132
CONECT  134  132  145
CONECT  135  132  106  136  137
CONECT  136  135
CONECT  137  135  138  139  140
CONECT  138  137
CONECT  139  125  137
CONECT  140  137  141  142  143
CONECT  141  140
CONECT  142  140
CONECT  143  140  144
CONECT  144  143
CONECT  145  134  146  147
CONECT  146  145  148  151
CONECT  147  145  149  152
CONECT  148  146  150  153
CONECT  149  147  150  154
CONECT  150  148  149  155
CONECT  151  146
CONECT  152  147
CONECT  153  148
CONECT  154  149
CONECT  155  150
CONECT  156  157  158   72
CONECT  157  159  156  160
CONECT  158  156  161  162
CONECT  159  157  163  164
CONECT  160  157
CONECT  161  158  163  165
CONECT  162  158
CONECT  163  159  161  166
CONECT  164  159
CONECT  165  161
CONECT  166  163
CONECT  167  168  169   41
CONECT  168  170  167  171
CONECT  169  167  172  173
CONECT  170  168  174  175
CONECT  171  168
CONECT  172  169  174  176
CONECT  173  169
CONECT  174  170  172  177
CONECT  175  170
CONECT  176  172
CONECT  177  174
