# Supplementary material for: Inclusion Complexation of Native and Functionalized α‑, β‑, and γ‑Cyclodextrins with PFAS: An Experimental and Molecular Simulation Study
Source: J Phys Chem B. 2026 Jul 18;130(30):7718–37. doi: 10.1021/acs.jpcb.6c02825 (PMC13430634; doi:10.1021/acs.jpcb.6c02825)
Supplement: Supplementary file 1 [file jp6c02825_si_001.zip › BCD_5L.pdb]

TITLE      Required
HETATM    1  C           0      -0.989   6.019  -0.509                       C
HETATM    2  H           0      -0.564   7.038  -0.590                       H
HETATM    3  O           0       0.026   5.044  -0.090                       O
HETATM    4  C           0      -2.101   6.051   0.535                       C
HETATM    5  H           0      -2.837   6.813   0.267                       H
HETATM    6  O           0      -1.544   6.352   1.827                       O
HETATM    7  H           0      -0.585   6.198   1.819                       H
HETATM    8  C           0      -2.771   4.698   0.648                       C
HETATM    9  H           0      -2.054   3.964   1.026                       H
HETATM   10  O           0      -3.867   4.856   1.564                       O
HETATM   11  H           0      -3.559   5.460   2.254                       H
HETATM   12  C           0      -3.303   4.261  -0.708                       C
HETATM   13  H           0      -4.103   4.940  -1.012                       H
HETATM   14  C           0      -2.192   4.266  -1.769                       C
HETATM   15  H           0      -1.429   3.548  -1.460                       H
HETATM   16  O           0      -1.566   5.614  -1.807                       O
HETATM   17  C           0      -2.599   3.867  -3.196                       C
HETATM   18  H           0      -2.498   2.786  -3.317                       H
HETATM   19  H           0      -1.945   4.353  -3.922                       H
HETATM   20  O           0      -3.962   4.230  -3.457                       O
HETATM   21  H           0      -4.525   3.489  -3.199                       H
HETATM   22  C           0       4.210   4.834   0.083                       C
HETATM   23  H           0       5.272   5.146   0.076                       H
HETATM   24  O           0       4.073   3.400   0.372                       O
HETATM   25  C           0       3.493   5.624   1.175                       C
HETATM   26  H           0       3.634   6.695   1.006                       H
HETATM   27  O           0       4.021   5.264   2.461                       O
HETATM   28  H           0       4.505   4.424   2.400                       H
HETATM   29  C           0       2.016   5.290   1.194                       C
HETATM   30  H           0       1.880   4.242   1.475                       H
HETATM   31  O           0       1.412   6.160   2.166                       O
HETATM   32  C           0       1.398   5.552  -0.170                       C
HETATM   33  H           0       1.436   6.625  -0.378                       H
HETATM   34  C           0       2.144   4.788  -1.274                       C
HETATM   35  H           0       2.054   3.721  -1.061                       H
HETATM   36  O           0       3.588   5.145  -1.218                       O
HETATM   37  C           0       1.639   4.981  -2.711                       C
HETATM   38  H           0       2.405   5.483  -3.306                       H
HETATM   39  H           0       0.744   5.608  -2.714                       H
HETATM   40  O           0       1.342   3.716  -3.319                       O
HETATM   41  C           0       6.532   0.003   0.345                       C
HETATM   42  H           0       7.441  -0.627   0.318                       H
HETATM   43  O           0       5.319  -0.809   0.510                       O
HETATM   44  C           0       6.648   0.955   1.531                       C
HETATM   45  H           0       7.577   1.529   1.452                       H
HETATM   46  O           0       6.647   0.206   2.757                       O
HETATM   47  H           0       6.302  -0.687   2.600                       H
HETATM   48  C           0       5.460   1.894   1.585                       C
HETATM   49  H           0       4.549   1.320   1.778                       H
HETATM   50  O           0       5.716   2.818   2.655                       O
HETATM   51  H           0       6.141   2.308   3.359                       H
HETATM   52  C           0       5.334   2.658   0.277                       C
HETATM   53  H           0       6.199   3.315   0.163                       H
HETATM   54  C           0       5.256   1.701  -0.921                       C
HETATM   55  H           0       4.360   1.086  -0.800                       H
HETATM   56  O           0       6.437   0.796  -0.896                       O
HETATM   57  C           0       5.148   2.341  -2.312                       C
HETATM   58  H           0       4.098   2.497  -2.565                       H
HETATM   59  H           0       5.584   1.681  -3.066                       H
HETATM   60  O           0       5.818   3.610  -2.341                       O
HETATM   61  H           0       5.181   4.291  -2.090                       H
HETATM   62  C           0       4.227  -4.835   0.076                       C
HETATM   63  H           0       4.310  -5.932  -0.044                       H
HETATM   64  O           0       2.827  -4.413   0.222                       O
HETATM   65  C           0       4.991  -4.438   1.336                       C
HETATM   66  H           0       6.023  -4.794   1.267                       H
HETATM   67  O           0       4.357  -5.014   2.490                       O
HETATM   68  H           0       3.452  -5.289   2.270                       H
HETATM   69  C           0       4.970  -2.935   1.524                       C
HETATM   70  H           0       3.945  -2.602   1.705                       H
HETATM   71  O           0       5.639  -2.657   2.665                       O
HETATM   72  C           0       5.539  -2.243   0.296                       C
HETATM   73  H           0       6.598  -2.495   0.202                       H
HETATM   74  C           0       4.795  -2.673  -0.978                       C
HETATM   75  H           0       3.751  -2.371  -0.873                       H
HETATM   76  O           0       4.835  -4.156  -1.084                       O
HETATM   77  C           0       5.285  -2.065  -2.301                       C
HETATM   78  H           0       4.755  -1.129  -2.494                       H
HETATM   79  H           0       5.076  -2.748  -3.128                       H
HETATM   80  O           0       6.690  -1.792  -2.246                       O
HETATM   81  H           0       6.811  -0.895  -1.908                       H
HETATM   82  C           0      -0.968  -6.037  -0.518                       C
HETATM   83  H           0      -1.763  -6.776  -0.740                       H
HETATM   84  O           0      -1.527  -4.701  -0.275                       O
HETATM   85  C           0      -0.232  -6.495   0.737                       C
HETATM   86  H           0       0.142  -7.513   0.593                       H
HETATM   87  O           0      -1.126  -6.465   1.862                       O
HETATM   88  H           0      -1.899  -5.914   1.659                       H
HETATM   89  C           0       0.915  -5.560   1.058                       C
HETATM   90  H           0       0.522  -4.571   1.312                       H
HETATM   91  O           0       1.612  -6.132   2.178                       O
HETATM   92  H           0       0.934  -6.510   2.754                       H
HETATM   93  C           0       1.860  -5.460  -0.127                       C
HETATM   94  H           0       2.335  -6.432  -0.288                       H
HETATM   95  C           0       1.113  -5.036  -1.401                       C
HETATM   96  H           0       0.686  -4.047  -1.224                       H
HETATM   97  O           0      -0.010  -5.983  -1.639                       O
HETATM   98  C           0       1.946  -4.919  -2.685                       C
HETATM   99  H           0       2.350  -3.908  -2.771                       H
HETATM  100  H           0       1.320  -5.110  -3.559                       H
HETATM  101  O           0       3.040  -5.847  -2.668                       O
HETATM  102  H           0       3.798  -5.410  -2.256                       H
HETATM  103  C           0      -5.143  -2.698  -0.990                       C
HETATM  104  H           0      -6.207  -2.523  -1.240                       H
HETATM  105  O           0      -4.466  -1.452  -0.608                       O
HETATM  106  C           0      -5.088  -3.668   0.187                       C
HETATM  107  H           0      -5.637  -4.580  -0.062                       H
HETATM  108  O           0      -5.672  -3.055   1.348                       O
HETATM  109  H           0      -5.722  -2.093   1.227                       H
HETATM  110  C           0      -3.654  -4.004   0.540                       C
HETATM  111  H           0      -3.143  -3.105   0.896                       H
HETATM  112  O           0      -3.707  -5.001   1.573                       O
HETATM  113  H           0      -4.451  -4.762   2.144                       H
HETATM  114  C           0      -2.933  -4.571  -0.673                       C
HETATM  115  H           0      -3.383  -5.531  -0.939                       H
HETATM  116  C           0      -3.022  -3.612  -1.870                       C
HETATM  117  H           0      -2.528  -2.681  -1.590                       H
HETATM  118  O           0      -4.452  -3.309  -2.143                       O
HETATM  119  C           0      -2.354  -4.074  -3.174                       C
HETATM  120  H           0      -2.649  -5.103  -3.395                       H
HETATM  121  H           0      -1.266  -4.049  -3.067                       H
HETATM  122  O           0      -2.748  -3.240  -4.272                       O
HETATM  123  C           0      -5.151   2.667  -0.986                       C
HETATM  124  H           0      -5.672   3.626  -1.175                       H
HETATM  125  O           0      -3.774   2.884  -0.525                       O
HETATM  126  C           0      -5.920   1.916   0.098                       C
HETATM  127  H           0      -6.962   1.795  -0.207                       H
HETATM  128  O           0      -5.857   2.649   1.332                       O
HETATM  129  H           0      -5.137   3.298   1.299                       H
HETATM  130  C           0      -5.294   0.561   0.357                       C
HETATM  131  H           0      -4.289   0.693   0.769                       H
HETATM  132  O           0      -6.145  -0.111   1.300                       O
HETATM  133  C           0      -5.231  -0.245  -0.930                       C
HETATM  134  H           0      -6.248  -0.470  -1.260                       H
HETATM  135  C           0      -4.492   0.527  -2.035                       C
HETATM  136  H           0      -3.469   0.701  -1.694                       H
HETATM  137  O           0      -5.145   1.852  -2.216                       O
HETATM  138  C           0      -4.376  -0.163  -3.401                       C
HETATM  139  H           0      -3.469  -0.768  -3.432                       H
HETATM  140  H           0      -4.312   0.584  -4.196                       H
HETATM  141  O           0      -5.504  -1.017  -3.637                       O
HETATM  142  H           0      -5.294  -1.895  -3.289                       H
HETATM  143  C           0      -5.763  -0.033   2.650                       C
HETATM  144  C           0      -5.442  -1.261   3.240                       C
HETATM  145  C           0      -5.602   1.195   3.300                       C
HETATM  146  C           0      -4.926  -1.243   4.538                       C
HETATM  147  C           0      -5.089   1.180   4.601                       C
HETATM  148  C           0      -4.750  -0.030   5.216                       C
HETATM  149  H           0      -5.607  -2.187   2.697                       H
HETATM  150  H           0      -5.856   2.130   2.811                       H
HETATM  151  H           0      -4.665  -2.182   5.027                       H
HETATM  152  H           0      -4.949   2.119   5.135                       H
HETATM  153  H           0      -4.352  -0.029   6.228                       H
HETATM  154  C           0       5.147  -2.390   3.948                       C
HETATM  155  C           0       5.376  -1.224   4.678                       C
HETATM  156  C           0       4.411  -3.433   4.513                       C
HETATM  157  C           0       4.869  -1.100   5.972                       C
HETATM  158  H           0       5.955  -0.402   4.234                       H
HETATM  159  C           0       3.905  -3.309   5.806                       C
HETATM  160  H           0       4.231  -4.352   3.937                       H
HETATM  161  C           0       4.133  -2.142   6.536                       C
HETATM  162  H           0       5.050  -0.180   6.547                       H
HETATM  163  H           0       3.325  -4.131   6.251                       H
HETATM  164  H           0       3.734  -2.044   7.556                       H
HETATM  165  C           0       1.195   3.922  -4.726                       C
HETATM  166  C           0       1.994   3.213  -5.622                       C
HETATM  167  C           0       0.253   4.835  -5.203                       C
HETATM  168  C           0       1.851   3.414  -6.995                       C
HETATM  169  H           0       2.737   2.493  -5.247                       H
HETATM  170  C           0       0.110   5.036  -6.576                       C
HETATM  171  H           0      -0.377   5.394  -4.496                       H
HETATM  172  C           0       0.909   4.325  -7.472                       C
HETATM  173  H           0       2.481   2.853  -7.702                       H
HETATM  174  H           0      -0.632   5.755  -6.952                       H
HETATM  175  H           0       0.796   4.483  -8.554                       H
HETATM  176  C           0       0.769   5.312   3.121                       C
HETATM  177  C           0       1.481   4.835   4.222                       C
HETATM  178  C           0      -0.571   4.960   2.951                       C
HETATM  179  C           0       0.853   4.008   5.154                       C
HETATM  180  H           0       2.537   5.112   4.356                       H
HETATM  181  C           0      -1.198   4.133   3.883                       C
HETATM  182  H           0      -1.132   5.336   2.083                       H
HETATM  183  C           0      -0.486   3.657   4.984                       C
HETATM  184  H           0       1.415   3.633   6.022                       H
HETATM  185  H           0      -2.254   3.856   3.749                       H
HETATM  186  H           0      -0.981   3.005   5.719                       H
HETATM  187  C           0      -2.298  -3.856  -5.482                       C
HETATM  188  C           0      -3.214  -4.173  -6.485                       C
HETATM  189  C           0      -0.944  -4.142  -5.658                       C
HETATM  190  C           0      -2.775  -4.773  -7.666                       C
HETATM  191  H           0      -4.281  -3.947  -6.347                       H
HETATM  192  C           0      -0.505  -4.742  -6.838                       C
HETATM  193  H           0      -0.222  -3.892  -4.866                       H
HETATM  194  C           0      -1.421  -5.058  -7.842                       C
HETATM  195  H           0      -3.497  -5.022  -8.457                       H
HETATM  196  H           0       0.562  -4.967  -6.977                       H
HETATM  197  H           0      -1.075  -5.531  -8.772                       H
END
CONECT    1    2    3    4   16
CONECT    2    1
CONECT    3    1   32
CONECT    4    1    5    6    8
CONECT    5    4
CONECT    6    4    7
CONECT    7    6
CONECT    8    4    9   10   12
CONECT    9    8
CONECT   10    8   11
CONECT   11   10
CONECT   12    8   13   14  125
CONECT   13   12
CONECT   14   12   15   16   17
CONECT   15   14
CONECT   16   14    1
CONECT   17   14   18   19   20
CONECT   18   17
CONECT   19   17
CONECT   20   17   21
CONECT   21   20
CONECT   22   23   24   25   36
CONECT   23   22
CONECT   24   22   52
CONECT   25   22   26   27   29
CONECT   26   25
CONECT   27   25   28
CONECT   28   27
CONECT   29   25   30   31   32
CONECT   30   29
CONECT   31   29  176
CONECT   32    3   29   33   34
CONECT   33   32
CONECT   34   32   35   36   37
CONECT   35   34
CONECT   36   34   22
CONECT   37   34   38   39   40
CONECT   38   37
CONECT   39   37
CONECT   40   37  165
CONECT   41   42   43   44   56
CONECT   42   41
CONECT   43   41   72
CONECT   44   41   45   46   48
CONECT   45   44
CONECT   46   44   47
CONECT   47   46
CONECT   48   44   49   50   52
CONECT   49   48
CONECT   50   48   51
CONECT   51   50
CONECT   52   24   48   53   54
CONECT   53   52
CONECT   54   52   55   56   57
CONECT   55   54
CONECT   56   41   54
CONECT   57   54   58   59   60
CONECT   58   57
CONECT   59   57
CONECT   60   57   61
CONECT   61   60
CONECT   62   63   64   65   76
CONECT   63   62
CONECT   64   62   93
CONECT   65   62   66   67   69
CONECT   66   65
CONECT   67   65   68
CONECT   68   67
CONECT   69   65   70   71   72
CONECT   70   69
CONECT   71   69  154
CONECT   72   43   69   73   74
CONECT   73   72
CONECT   74   72   75   76   77
CONECT   75   74
CONECT   76   62   74
CONECT   77   74   78   79   80
CONECT   78   77
CONECT   79   77
CONECT   80   77   81
CONECT   81   80
CONECT   82   83   84   85   97
CONECT   83   82
CONECT   84   82  114
CONECT   85   82   86   87   89
CONECT   86   85
CONECT   87   85   88
CONECT   88   87
CONECT   89   85   90   91   93
CONECT   90   89
CONECT   91   89   92
CONECT   92   91
CONECT   93   89   64   94   95
CONECT   94   93
CONECT   95   93   96   97   98
CONECT   96   95
CONECT   97   95   82
CONECT   98   95   99  100  101
CONECT   99   98
CONECT  100   98
CONECT  101   98  102
CONECT  102  101
CONECT  103  104  105  106  118
CONECT  104  103
CONECT  105  103  133
CONECT  106  103  107  108  110
CONECT  107  106
CONECT  108  106  109
CONECT  109  108
CONECT  110  106  111  112  114
CONECT  111  110
CONECT  112  110  113
CONECT  113  112
CONECT  114   84  110  115  116
CONECT  115  114
CONECT  116  114  117  118  119
CONECT  117  116
CONECT  118  103  116
CONECT  119  116  120  121  122
CONECT  120  119
CONECT  121  119
CONECT  122  119  187
CONECT  123  124  125  126  137
CONECT  124  123
CONECT  125  123   12
CONECT  126  123  127  128  130
CONECT  127  126
CONECT  128  126  129
CONECT  129  128
CONECT  130  126  131  132  133
CONECT  131  130
CONECT  132  130  143
CONECT  133  130  105  134  135
CONECT  134  133
CONECT  135  133  136  137  138
CONECT  136  135
CONECT  137  123  135
CONECT  138  135  139  140  141
CONECT  139  138
CONECT  140  138
CONECT  141  138  142
CONECT  142  141
CONECT  143  132  144  145
CONECT  144  143  146  149
CONECT  145  143  147  150
CONECT  146  144  148  151
CONECT  147  145  148  152
CONECT  148  146  147  153
CONECT  149  144
CONECT  150  145
CONECT  151  146
CONECT  152  147
CONECT  153  148
CONECT  154  155  156   71
CONECT  155  157  154  158
CONECT  156  154  159  160
CONECT  157  155  161  162
CONECT  158  155
CONECT  159  156  161  163
CONECT  160  156
CONECT  161  157  159  164
CONECT  162  157
CONECT  163  159
CONECT  164  161
CONECT  165  166  167   40
CONECT  166  168  165  169
CONECT  167  165  170  171
CONECT  168  166  172  173
CONECT  169  166
CONECT  170  167  172  174
CONECT  171  167
CONECT  172  168  170  175
CONECT  173  168
CONECT  174  170
CONECT  175  172
CONECT  176  177  178   31
CONECT  177  179  176  180
CONECT  178  176  181  182
CONECT  179  177  183  184
CONECT  180  177
CONECT  181  178  183  185
CONECT  182  178
CONECT  183  179  181  186
CONECT  184  179
CONECT  185  181
CONECT  186  183
CONECT  187  188  189  122
CONECT  188  190  187  191
CONECT  189  187  192  193
CONECT  190  188  194  195
CONECT  191  188
CONECT  192  189  194  196
CONECT  193  189
CONECT  194  190  192  197
CONECT  195  190
CONECT  196  192
CONECT  197  194
