# Supplementary material for: Inclusion Complexation of Native and Functionalized α‑, β‑, and γ‑Cyclodextrins with PFAS: An Experimental and Molecular Simulation Study
Source: J Phys Chem B. 2026 Jul 18;130(30):7718–37. doi: 10.1021/acs.jpcb.6c02825 (PMC13430634; doi:10.1021/acs.jpcb.6c02825)
Supplement: Supplementary file 1 [file jp6c02825_si_001.zip › BCD-FOA1.pdb]

ATOM      1  C   BCD     1      -4.438  -4.305   2.484  1.00  0.00           C
ATOM      2  H   BCD     1      -5.524  -4.479   2.355  1.00  0.00           H
ATOM      3  O   BCD     1      -4.151  -2.897   2.787  1.00  0.00           O
ATOM      4  C1  BCD     1      -3.956  -5.166   3.648  1.00  0.00           C
ATOM      5  H1  BCD     1      -4.213  -6.212   3.464  1.00  0.00           H
ATOM      6  O1  BCD     1      -4.576  -4.724   4.868  1.00  0.00           O
ATOM      7  H2  BCD     1      -4.937  -3.830   4.752  1.00  0.00           H
ATOM      8  C2  BCD     1      -2.460  -5.024   3.837  1.00  0.00           C
ATOM      9  H3  BCD     1      -2.223  -3.998   4.132  1.00  0.00           H
ATOM     10  O2  BCD     1      -2.086  -5.950   4.871  1.00  0.00           O
ATOM     11  H4  BCD     1      -2.802  -5.934   5.521  1.00  0.00           H
ATOM     12  C3  BCD     1      -1.732  -5.381   2.551  1.00  0.00           C
ATOM     13  H5  BCD     1      -1.883  -6.442   2.339  1.00  0.00           H
ATOM     14  C4  BCD     1      -2.245  -4.542   1.370  1.00  0.00           C
ATOM     15  H6  BCD     1      -2.041  -3.492   1.592  1.00  0.00           H
ATOM     16  O3  BCD     1      -3.718  -4.711   1.261  1.00  0.00           O
ATOM     17  C5  BCD     1      -1.609  -4.819  -0.001  1.00  0.00           C
ATOM     18  H7  BCD     1      -0.729  -4.185  -0.132  1.00  0.00           H
ATOM     19  H8  BCD     1      -2.318  -4.585  -0.797  1.00  0.00           H
ATOM     20  O4  BCD     1      -1.203  -6.190  -0.106  1.00  0.00           O
ATOM     21  H9  BCD     1      -0.295  -6.261   0.215  1.00  0.00           H
ATOM     22  C6  BCD     1      -6.133   0.785   2.485  1.00  0.00           C
ATOM     23  H10 BCD     1      -6.946   1.526   2.357  1.00  0.00           H
ATOM     24  O5  BCD     1      -4.853   1.439   2.788  1.00  0.00           O
ATOM     25  C7  BCD     1      -6.505  -0.128   3.650  1.00  0.00           C
ATOM     26  H11 BCD     1      -7.484  -0.579   3.465  1.00  0.00           H
ATOM     27  O6  BCD     1      -6.545   0.631   4.868  1.00  0.00           O
ATOM     28  H12 BCD     1      -6.072   1.472   4.753  1.00  0.00           H
ATOM     29  C8  BCD     1      -5.461  -1.209   3.837  1.00  0.00           C
ATOM     30  H13 BCD     1      -4.511  -0.755   4.132  1.00  0.00           H
ATOM     31  O7  BCD     1      -5.952  -2.079   4.870  1.00  0.00           O
ATOM     32  H14 BCD     1      -6.386  -1.510   5.522  1.00  0.00           H
ATOM     33  C9  BCD     1      -5.286  -2.001   2.551  1.00  0.00           C
ATOM     34  H15 BCD     1      -6.211  -2.545   2.339  1.00  0.00           H
ATOM     35  C10 BCD     1      -4.951  -1.078   1.370  1.00  0.00           C
ATOM     36  H16 BCD     1      -4.004  -0.582   1.593  1.00  0.00           H
ATOM     37  O8  BCD     1      -6.002  -0.030   1.262  1.00  0.00           O
ATOM     38  C11 BCD     1      -4.771  -1.746   0.000  1.00  0.00           C
ATOM     39  H17 BCD     1      -3.727  -2.038  -0.133  1.00  0.00           H
ATOM     40  H18 BCD     1      -5.030  -1.045  -0.797  1.00  0.00           H
ATOM     41  O9  BCD     1      -5.591  -2.918  -0.106  1.00  0.00           O
ATOM     42  H19 BCD     1      -5.080  -3.673   0.215  1.00  0.00           H
ATOM     43  C12 BCD     1      -3.210   5.285   2.486  1.00  0.00           C
ATOM     44  H20 BCD     1      -3.137   6.382   2.357  1.00  0.00           H
ATOM     45  O10 BCD     1      -1.901   4.691   2.788  1.00  0.00           O
ATOM     46  C13 BCD     1      -4.155   5.006   3.650  1.00  0.00           C
ATOM     47  H21 BCD     1      -5.119   5.490   3.466  1.00  0.00           H
ATOM     48  O11 BCD     1      -3.586   5.511   4.869  1.00  0.00           O
ATOM     49  H22 BCD     1      -2.635   5.665   4.753  1.00  0.00           H
ATOM     50  C14 BCD     1      -4.350   3.515   3.838  1.00  0.00           C
ATOM     51  H23 BCD     1      -3.402   3.056   4.133  1.00  0.00           H
ATOM     52  O12 BCD     1      -5.336   3.357   4.871  1.00  0.00           O
ATOM     53  H24 BCD     1      -5.160   4.051   5.523  1.00  0.00           H
ATOM     54  C15 BCD     1      -4.861   2.886   2.552  1.00  0.00           C
ATOM     55  H25 BCD     1      -5.862   3.270   2.340  1.00  0.00           H
ATOM     56  C16 BCD     1      -3.931   3.200   1.371  1.00  0.00           C
ATOM     57  H26 BCD     1      -2.952   2.768   1.593  1.00  0.00           H
ATOM     58  O13 BCD     1      -3.766   4.674   1.263  1.00  0.00           O
ATOM     59  C17 BCD     1      -4.341   2.642   0.001  1.00  0.00           C
ATOM     60  H27 BCD     1      -3.919   1.644  -0.132  1.00  0.00           H
ATOM     61  H28 BCD     1      -3.955   3.282  -0.797  1.00  0.00           H
ATOM     62  O14 BCD     1      -5.769   2.552  -0.105  1.00  0.00           O
ATOM     63  H29 BCD     1      -6.039   1.682   0.216  1.00  0.00           H
ATOM     64  C18 BCD     1       2.131   5.805   2.484  1.00  0.00           C
ATOM     65  H30 BCD     1       3.034   6.432   2.356  1.00  0.00           H
ATOM     66  O15 BCD     1       2.481   4.411   2.787  1.00  0.00           O
ATOM     67  C19 BCD     1       1.323   6.370   3.649  1.00  0.00           C
ATOM     68  H31 BCD     1       1.101   7.425   3.464  1.00  0.00           H
ATOM     69  O16 BCD     1       2.073   6.241   4.868  1.00  0.00           O
ATOM     70  H32 BCD     1       2.787   5.593   4.752  1.00  0.00           H
ATOM     71  C20 BCD     1       0.037   5.593   3.837  1.00  0.00           C
ATOM     72  H33 BCD     1       0.268   4.566   4.133  1.00  0.00           H
ATOM     73  O17 BCD     1      -0.702   6.265   4.870  1.00  0.00           O
ATOM     74  H34 BCD     1      -0.050   6.561   5.521  1.00  0.00           H
ATOM     75  C21 BCD     1      -0.775   5.599   2.552  1.00  0.00           C
ATOM     76  H35 BCD     1      -1.098   6.621   2.339  1.00  0.00           H
ATOM     77  C22 BCD     1       0.051   5.067   1.371  1.00  0.00           C
ATOM     78  H36 BCD     1       0.324   4.033   1.593  1.00  0.00           H
ATOM     79  O18 BCD     1       1.306   5.858   1.262  1.00  0.00           O
ATOM     80  C23 BCD     1      -0.642   5.041   0.000  1.00  0.00           C
ATOM     81  H37 BCD     1      -1.159   4.087  -0.132  1.00  0.00           H
ATOM     82  H38 BCD     1       0.099   5.137  -0.797  1.00  0.00           H
ATOM     83  O19 BCD     1      -1.602   6.099  -0.105  1.00  0.00           O
ATOM     84  H39 BCD     1      -2.451   5.770   0.217  1.00  0.00           H
ATOM     85  C24 BCD     1       5.866   1.954   2.484  1.00  0.00           C
ATOM     86  H40 BCD     1       6.920   1.639   2.354  1.00  0.00           H
ATOM     87  O20 BCD     1       4.996   0.810   2.787  1.00  0.00           O
ATOM     88  C25 BCD     1       5.805   2.938   3.648  1.00  0.00           C
ATOM     89  H41 BCD     1       6.492   3.769   3.463  1.00  0.00           H
ATOM     90  O21 BCD     1       6.172   2.271   4.867  1.00  0.00           O
ATOM     91  H42 BCD     1       6.110   1.309   4.752  1.00  0.00           H
ATOM     92  C26 BCD     1       4.396   3.460   3.836  1.00  0.00           C
ATOM     93  H43 BCD     1       3.737   2.638   4.132  1.00  0.00           H
ATOM     94  O22 BCD     1       4.460   4.456   4.870  1.00  0.00           O
ATOM     95  H44 BCD     1       5.098   4.131   5.520  1.00  0.00           H
ATOM     96  C27 BCD     1       3.895   4.097   2.551  1.00  0.00           C
ATOM     97  H45 BCD     1       4.492   4.988   2.338  1.00  0.00           H
ATOM     98  C28 BCD     1       3.992   3.119   1.370  1.00  0.00           C
ATOM     99  H46 BCD     1       3.355   2.261   1.593  1.00  0.00           H
ATOM    100  O23 BCD     1       5.394   2.632   1.261  1.00  0.00           O
ATOM    101  C29 BCD     1       3.540   3.643  -0.001  1.00  0.00           C
ATOM    102  H47 BCD     1       2.472   3.454  -0.133  1.00  0.00           H
ATOM    103  H48 BCD     1       4.077   3.125  -0.798  1.00  0.00           H
ATOM    104  O24 BCD     1       3.770   5.055  -0.107  1.00  0.00           O
ATOM    105  H49 BCD     1       2.982   5.513   0.216  1.00  0.00           H
ATOM    106  C30 BCD     1       5.185  -3.369   2.485  1.00  0.00           C
ATOM    107  H50 BCD     1       5.597  -4.389   2.357  1.00  0.00           H
ATOM    108  O25 BCD     1       3.748  -3.402   2.787  1.00  0.00           O
ATOM    109  C31 BCD     1       5.917  -2.707   3.649  1.00  0.00           C
ATOM    110  H51 BCD     1       6.994  -2.725   3.465  1.00  0.00           H
ATOM    111  O26 BCD     1       5.623  -3.409   4.868  1.00  0.00           O
ATOM    112  H52 BCD     1       4.833  -3.961   4.753  1.00  0.00           H
ATOM    113  C32 BCD     1       5.445  -1.280   3.838  1.00  0.00           C
ATOM    114  H53 BCD     1       4.392  -1.277   4.133  1.00  0.00           H
ATOM    115  O27 BCD     1       6.264  -0.709   4.871  1.00  0.00           O
ATOM    116  H54 BCD     1       6.408  -1.410   5.522  1.00  0.00           H
ATOM    117  C33 BCD     1       5.632  -0.491   2.551  1.00  0.00           C
ATOM    118  H55 BCD     1       6.700  -0.402   2.339  1.00  0.00           H
ATOM    119  C34 BCD     1       4.928  -1.178   1.371  1.00  0.00           C
ATOM    120  H56 BCD     1       3.861  -1.213   1.592  1.00  0.00           H
ATOM    121  O28 BCD     1       5.421  -2.577   1.262  1.00  0.00           O
ATOM    122  C35 BCD     1       5.057  -0.497   0.000  1.00  0.00           C
ATOM    123  H57 BCD     1       4.243   0.219  -0.133  1.00  0.00           H
ATOM    124  H58 BCD     1       4.987  -1.242  -0.797  1.00  0.00           H
ATOM    125  O29 BCD     1       6.304   0.203  -0.106  1.00  0.00           O
ATOM    126  H59 BCD     1       6.171   1.105   0.215  1.00  0.00           H
ATOM    127  C36 BCD     1       0.599  -6.154   2.485  1.00  0.00           C
ATOM    128  H60 BCD     1       0.057  -7.111   2.356  1.00  0.00           H
ATOM    129  O30 BCD     1      -0.322  -5.051   2.787  1.00  0.00           O
ATOM    130  C37 BCD     1       1.572  -6.314   3.650  1.00  0.00           C
ATOM    131  H61 BCD     1       2.230  -7.167   3.465  1.00  0.00           H
ATOM    132  O31 BCD     1       0.840  -6.521   4.868  1.00  0.00           O
ATOM    133  H62 BCD     1      -0.084  -6.248   4.753  1.00  0.00           H
ATOM    134  C38 BCD     1       2.394  -5.055   3.838  1.00  0.00           C
ATOM    135  H63 BCD     1       1.740  -4.230   4.133  1.00  0.00           H
ATOM    136  O32 BCD     1       3.351  -5.340   4.872  1.00  0.00           O
ATOM    137  H64 BCD     1       2.892  -5.889   5.522  1.00  0.00           H
ATOM    138  C39 BCD     1       3.128  -4.708   2.552  1.00  0.00           C
ATOM    139  H65 BCD     1       3.863  -5.489   2.340  1.00  0.00           H
ATOM    140  C40 BCD     1       2.153  -4.587   1.370  1.00  0.00           C
ATOM    141  H66 BCD     1       1.458  -3.774   1.593  1.00  0.00           H
ATOM    142  O33 BCD     1       1.366  -5.845   1.263  1.00  0.00           O
ATOM    143  C41 BCD     1       2.765  -4.263   0.000  1.00  0.00           C
ATOM    144  H67 BCD     1       2.818  -3.181  -0.133  1.00  0.00           H
ATOM    145  H68 BCD     1       2.140  -4.672  -0.797  1.00  0.00           H
ATOM    146  O34 BCD     1       4.090  -4.802  -0.105  1.00  0.00           O
ATOM    147  H69 BCD     1       4.712  -4.136   0.217  1.00  0.00           H
TER                                                               
ATOM    148  C   FOA     2       0.113   0.622   3.968  1.00  0.00           C
ATOM    149  C1  FOA     2       0.269  -0.125   2.609  1.00  0.00           C
ATOM    150  C2  FOA     2       0.231   0.786   1.362  1.00  0.00           C
ATOM    151  C3  FOA     2       0.000   0.000   0.000  1.00  0.00           C
ATOM    152  C4  FOA     2       0.541  -0.224   5.203  1.00  0.00           C
ATOM    153  C5  FOA     2       0.002   0.333   6.554  1.00  0.00           C
ATOM    154  C6  FOA     2       0.749  -0.223   7.797  1.00  0.00           C
ATOM    155  C7  FOA     2       0.000   0.000   9.137  1.00  0.00           C
ATOM    156  O   FOA     2      -0.885   0.482  -0.725  1.00  0.00           O
ATOM    157  O1  FOA     2       0.779  -0.967  -0.111  1.00  0.00           O
ATOM    158  F   FOA     2      -1.186   0.973   4.159  1.00  0.00           F
ATOM    159  F1  FOA     2       0.876   1.743   3.984  1.00  0.00           F
ATOM    160  F2  FOA     2      -0.756  -1.018   2.555  1.00  0.00           F
ATOM    161  F3  FOA     2       1.443  -0.802   2.682  1.00  0.00           F
ATOM    162  F4  FOA     2      -0.733   1.733   1.615  1.00  0.00           F
ATOM    163  F5  FOA     2       1.435   1.454   1.335  1.00  0.00           F
ATOM    164  F6  FOA     2       0.080  -1.491   5.088  1.00  0.00           F
ATOM    165  F7  FOA     2       1.895  -0.250   5.284  1.00  0.00           F
ATOM    166  F8  FOA     2       0.125   1.682   6.583  1.00  0.00           F
ATOM    167  F9  FOA     2      -1.308   0.007   6.678  1.00  0.00           F
ATOM    168  F10 FOA     2       1.950   0.389   7.904  1.00  0.00           F
ATOM    169  F11 FOA     2       0.940  -1.557   7.666  1.00  0.00           F
ATOM    170  F12 FOA     2      -0.384   1.278   9.259  1.00  0.00           F
ATOM    171  F13 FOA     2      -1.074  -0.789   9.223  1.00  0.00           F
ATOM    172  F14 FOA     2       0.826  -0.294  10.154  1.00  0.00           F  
END   
