# Supplementary material for: Inclusion Complexation of Native and Functionalized α‑, β‑, and γ‑Cyclodextrins with PFAS: An Experimental and Molecular Simulation Study
Source: J Phys Chem B. 2026 Jul 18;130(30):7718–37. doi: 10.1021/acs.jpcb.6c02825 (PMC13430634; doi:10.1021/acs.jpcb.6c02825)
Supplement: Supplementary file 1 [file jp6c02825_si_001.zip › BCD-FOA2.pdb]

ATOM      1  C   BCD     1      -4.783  -4.267   3.428  1.00  0.00           C
ATOM      2  H   BCD     1      -5.876  -4.442   3.450  1.00  0.00           H
ATOM      3  O   BCD     1      -4.459  -2.854   3.663  1.00  0.00           O
ATOM      4  C1  BCD     1      -4.147  -5.107   4.531  1.00  0.00           C
ATOM      5  H1  BCD     1      -4.425  -6.156   4.403  1.00  0.00           H
ATOM      6  O1  BCD     1      -4.596  -4.642   5.816  1.00  0.00           O
ATOM      7  H2  BCD     1      -4.971  -3.749   5.733  1.00  0.00           H
ATOM      8  C2  BCD     1      -2.639  -4.963   4.513  1.00  0.00           C
ATOM      9  H3  BCD     1      -2.365  -3.932   4.755  1.00  0.00           H
ATOM     10  O2  BCD     1      -2.127  -5.870   5.504  1.00  0.00           O
ATOM     11  H4  BCD     1      -2.748  -5.842   6.245  1.00  0.00           H
ATOM     12  C3  BCD     1      -2.091  -5.345   3.147  1.00  0.00           C
ATOM     13  H5  BCD     1      -2.269  -6.409   2.977  1.00  0.00           H
ATOM     14  C4  BCD     1      -2.761  -4.527   2.031  1.00  0.00           C
ATOM     15  H6  BCD     1      -2.530  -3.473   2.204  1.00  0.00           H
ATOM     16  O3  BCD     1      -4.235  -4.696   2.126  1.00  0.00           O
ATOM     17  C5  BCD     1      -2.316  -4.830   0.592  1.00  0.00           C
ATOM     18  H7  BCD     1      -1.463  -4.199   0.332  1.00  0.00           H
ATOM     19  H8  BCD     1      -3.127  -4.610  -0.105  1.00  0.00           H
ATOM     20  O4  BCD     1      -1.926  -6.203   0.458  1.00  0.00           O
ATOM     21  H9  BCD     1      -0.983  -6.269   0.655  1.00  0.00           H
ATOM     22  C6  BCD     1      -6.469   0.825   3.565  1.00  0.00           C
ATOM     23  H10 BCD     1      -7.292   1.564   3.535  1.00  0.00           H
ATOM     24  O5  BCD     1      -5.160   1.482   3.680  1.00  0.00           O
ATOM     25  C7  BCD     1      -6.678  -0.066   4.786  1.00  0.00           C
ATOM     26  H11 BCD     1      -7.673  -0.519   4.744  1.00  0.00           H
ATOM     27  O6  BCD     1      -6.554   0.715   5.984  1.00  0.00           O
ATOM     28  H12 BCD     1      -6.102   1.553   5.791  1.00  0.00           H
ATOM     29  C8  BCD     1      -5.617  -1.145   4.850  1.00  0.00           C
ATOM     30  H13 BCD     1      -4.636  -0.687   5.005  1.00  0.00           H
ATOM     31  O7  BCD     1      -5.962  -1.995   5.956  1.00  0.00           O
ATOM     32  H14 BCD     1      -6.305  -1.414   6.650  1.00  0.00           H
ATOM     33  C9  BCD     1      -5.617  -1.961   3.567  1.00  0.00           C
ATOM     34  H15 BCD     1      -6.561  -2.507   3.492  1.00  0.00           H
ATOM     35  C10 BCD     1      -5.446  -1.060   2.334  1.00  0.00           C
ATOM     36  H16 BCD     1      -4.478  -0.561   2.418  1.00  0.00           H
ATOM     37  O8  BCD     1      -6.503  -0.013   2.351  1.00  0.00           O
ATOM     38  C11 BCD     1      -5.453  -1.753   0.965  1.00  0.00           C
ATOM     39  H17 BCD     1      -4.436  -2.049   0.697  1.00  0.00           H
ATOM     40  H18 BCD     1      -5.818  -1.067   0.198  1.00  0.00           H
ATOM     41  O9  BCD     1      -6.278  -2.926   0.993  1.00  0.00           O
ATOM     42  H19 BCD     1      -5.727  -3.676   1.255  1.00  0.00           H
ATOM     43  C12 BCD     1      -3.578   5.320   3.087  1.00  0.00           C
ATOM     44  H20 BCD     1      -3.525   6.415   2.929  1.00  0.00           H
ATOM     45  O10 BCD     1      -2.239   4.730   3.220  1.00  0.00           O
ATOM     46  C13 BCD     1      -4.356   5.064   4.373  1.00  0.00           C
ATOM     47  H21 BCD     1      -5.337   5.546   4.313  1.00  0.00           H
ATOM     48  O11 BCD     1      -3.628   5.590   5.494  1.00  0.00           O
ATOM     49  H22 BCD     1      -2.702   5.741   5.248  1.00  0.00           H
ATOM     50  C14 BCD     1      -4.522   3.577   4.613  1.00  0.00           C
ATOM     51  H23 BCD     1      -3.542   3.122   4.786  1.00  0.00           H
ATOM     52  O12 BCD     1      -5.359   3.439   5.773  1.00  0.00           O
ATOM     53  H24 BCD     1      -5.097   4.145   6.382  1.00  0.00           H
ATOM     54  C15 BCD     1      -5.202   2.925   3.420  1.00  0.00           C
ATOM     55  H25 BCD     1      -6.223   3.306   3.339  1.00  0.00           H
ATOM     56  C16 BCD     1      -4.441   3.216   2.119  1.00  0.00           C
ATOM     57  H26 BCD     1      -3.440   2.787   2.214  1.00  0.00           H
ATOM     58  O13 BCD     1      -4.294   4.688   1.962  1.00  0.00           O
ATOM     59  C17 BCD     1      -5.032   2.633   0.827  1.00  0.00           C
ATOM     60  H27 BCD     1      -4.631   1.633   0.657  1.00  0.00           H
ATOM     61  H28 BCD     1      -4.759   3.258  -0.027  1.00  0.00           H
ATOM     62  O14 BCD     1      -6.461   2.543   0.917  1.00  0.00           O
ATOM     63  H29 BCD     1      -6.684   1.680   1.288  1.00  0.00           H
ATOM     64  C18 BCD     1       1.713   5.833   2.352  1.00  0.00           C
ATOM     65  H30 BCD     1       2.589   6.457   2.091  1.00  0.00           H
ATOM     66  O15 BCD     1       2.102   4.445   2.630  1.00  0.00           O
ATOM     67  C19 BCD     1       1.069   6.421   3.605  1.00  0.00           C
ATOM     68  H31 BCD     1       0.823   7.472   3.432  1.00  0.00           H
ATOM     69  O16 BCD     1       1.978   6.313   4.713  1.00  0.00           O
ATOM     70  H32 BCD     1       2.670   5.662   4.513  1.00  0.00           H
ATOM     71  C20 BCD     1      -0.178   5.649   3.980  1.00  0.00           C
ATOM     72  H33 BCD     1       0.092   4.627   4.260  1.00  0.00           H
ATOM     73  O17 BCD     1      -0.771   6.341   5.091  1.00  0.00           O
ATOM     74  H34 BCD     1      -0.037   6.648   5.642  1.00  0.00           H
ATOM     75  C21 BCD     1      -1.157   5.632   2.817  1.00  0.00           C
ATOM     76  H35 BCD     1      -1.507   6.651   2.631  1.00  0.00           H
ATOM     77  C22 BCD     1      -0.498   5.078   1.545  1.00  0.00           C
ATOM     78  H36 BCD     1      -0.196   4.048   1.747  1.00  0.00           H
ATOM     79  O18 BCD     1       0.730   5.865   1.252  1.00  0.00           O
ATOM     80  C23 BCD     1      -1.370   5.027   0.281  1.00  0.00           C
ATOM     81  H37 BCD     1      -1.899   4.072   0.238  1.00  0.00           H
ATOM     82  H38 BCD     1      -0.744   5.108  -0.611  1.00  0.00           H
ATOM     83  O19 BCD     1      -2.337   6.084   0.287  1.00  0.00           O
ATOM     84  H39 BCD     1      -3.134   5.762   0.728  1.00  0.00           H
ATOM     85  C24 BCD     1       5.418   1.978   1.916  1.00  0.00           C
ATOM     86  H40 BCD     1       6.445   1.660   1.651  1.00  0.00           H
ATOM     87  O20 BCD     1       4.599   0.841   2.355  1.00  0.00           O
ATOM     88  C25 BCD     1       5.514   2.984   3.060  1.00  0.00           C
ATOM     89  H41 BCD     1       6.169   3.810   2.768  1.00  0.00           H
ATOM     90  O21 BCD     1       6.044   2.339   4.230  1.00  0.00           O
ATOM     91  H42 BCD     1       5.968   1.375   4.142  1.00  0.00           H
ATOM     92  C26 BCD     1       4.143   3.511   3.427  1.00  0.00           C
ATOM     93  H43 BCD     1       3.531   2.695   3.825  1.00  0.00           H
ATOM     94  O22 BCD     1       4.345   4.526   4.425  1.00  0.00           O
ATOM     95  H44 BCD     1       5.066   4.212   4.988  1.00  0.00           H
ATOM     96  C27 BCD     1       3.472   4.125   2.210  1.00  0.00           C
ATOM     97  H45 BCD     1       4.033   5.011   1.902  1.00  0.00           H
ATOM     98  C28 BCD     1       3.409   3.125   1.045  1.00  0.00           C
ATOM     99  H46 BCD     1       2.809   2.272   1.368  1.00  0.00           H
ATOM    100  O23 BCD     1       4.784   2.634   0.756  1.00  0.00           O
ATOM    101  C29 BCD     1       2.775   3.624  -0.261  1.00  0.00           C
ATOM    102  H47 BCD     1       1.699   3.434  -0.244  1.00  0.00           H
ATOM    103  H48 BCD     1       3.199   3.091  -1.114  1.00  0.00           H
ATOM    104  O24 BCD     1       2.986   5.034  -0.423  1.00  0.00           O
ATOM    105  H49 BCD     1       2.249   5.499  -0.005  1.00  0.00           H
ATOM    106  C30 BCD     1       4.750  -3.343   2.108  1.00  0.00           C
ATOM    107  H50 BCD     1       5.142  -4.366   1.944  1.00  0.00           H
ATOM    108  O25 BCD     1       3.367  -3.369   2.602  1.00  0.00           O
ATOM    109  C31 BCD     1       5.632  -2.660   3.149  1.00  0.00           C
ATOM    110  H51 BCD     1       6.675  -2.683   2.821  1.00  0.00           H
ATOM    111  O26 BCD     1       5.507  -3.340   4.410  1.00  0.00           O
ATOM    112  H52 BCD     1       4.710  -3.893   4.413  1.00  0.00           H
ATOM    113  C32 BCD     1       5.189  -1.230   3.374  1.00  0.00           C
ATOM    114  H53 BCD     1       4.185  -1.220   3.809  1.00  0.00           H
ATOM    115  O27 BCD     1       6.139  -0.641   4.276  1.00  0.00           O
ATOM    116  H54 BCD     1       6.371  -1.330   4.914  1.00  0.00           H
ATOM    117  C33 BCD     1       5.198  -0.465   2.059  1.00  0.00           C
ATOM    118  H55 BCD     1       6.228  -0.381   1.703  1.00  0.00           H
ATOM    119  C34 BCD     1       4.342  -1.172   0.999  1.00  0.00           C
ATOM    120  H56 BCD     1       3.315  -1.202   1.363  1.00  0.00           H
ATOM    121  O28 BCD     1       4.817  -2.574   0.850  1.00  0.00           O
ATOM    122  C35 BCD     1       4.283  -0.517  -0.390  1.00  0.00           C
ATOM    123  H57 BCD     1       3.458   0.198  -0.424  1.00  0.00           H
ATOM    124  H58 BCD     1       4.107  -1.276  -1.156  1.00  0.00           H
ATOM    125  O29 BCD     1       5.503   0.179  -0.676  1.00  0.00           O
ATOM    126  H59 BCD     1       5.414   1.087  -0.357  1.00  0.00           H
ATOM    127  C36 BCD     1       0.210  -6.122   2.780  1.00  0.00           C
ATOM    128  H60 BCD     1      -0.343  -7.080   2.743  1.00  0.00           H
ATOM    129  O30 BCD     1      -0.663  -5.012   3.184  1.00  0.00           O
ATOM    130  C37 BCD     1       1.332  -6.261   3.805  1.00  0.00           C
ATOM    131  H61 BCD     1       1.960  -7.118   3.549  1.00  0.00           H
ATOM    132  O31 BCD     1       0.772  -6.445   5.115  1.00  0.00           O
ATOM    133  H62 BCD     1      -0.159  -6.173   5.121  1.00  0.00           H
ATOM    134  C38 BCD     1       2.170  -5.000   3.857  1.00  0.00           C
ATOM    135  H63 BCD     1       1.561  -4.169   4.223  1.00  0.00           H
ATOM    136  O32 BCD     1       3.259  -5.267   4.757  1.00  0.00           O
ATOM    137  H64 BCD     1       2.893  -5.804   5.473  1.00  0.00           H
ATOM    138  C39 BCD     1       2.723  -4.678   2.477  1.00  0.00           C
ATOM    139  H65 BCD     1       3.423  -5.464   2.182  1.00  0.00           H
ATOM    140  C40 BCD     1       1.597  -4.577   1.436  1.00  0.00           C
ATOM    141  H66 BCD     1       0.937  -3.760   1.736  1.00  0.00           H
ATOM    142  O33 BCD     1       0.804  -5.836   1.460  1.00  0.00           O
ATOM    143  C41 BCD     1       2.017  -4.279  -0.010  1.00  0.00           C
ATOM    144  H67 BCD     1       2.050  -3.200  -0.169  1.00  0.00           H
ATOM    145  H68 BCD     1       1.290  -4.702  -0.707  1.00  0.00           H
ATOM    146  O34 BCD     1       3.316  -4.822  -0.283  1.00  0.00           O
ATOM    147  H69 BCD     1       3.975  -4.151  -0.061  1.00  0.00           H                                                         
TER
ATOM    148  C   FOA     2      -0.632   0.030   5.168  1.00  0.00           C
ATOM    149  C1  FOA     2       0.061  -0.291   6.527  1.00  0.00           C
ATOM    150  C2  FOA     2      -0.818  -0.048   7.775  1.00  0.00           C
ATOM    151  C3  FOA     2       0.000   0.000   9.136  1.00  0.00           C
ATOM    152  C4  FOA     2       0.096  -0.578   3.934  1.00  0.00           C
ATOM    153  C5  FOA     2      -0.325   0.073   2.582  1.00  0.00           C
ATOM    154  C6  FOA     2       0.049  -0.780   1.339  1.00  0.00           C
ATOM    155  C7  FOA     2       0.000  -0.000  -0.000  1.00  0.00           C
ATOM    156  O   FOA     2      -0.270   0.970   9.860  1.00  0.00           O
ATOM    157  O1  FOA     2       0.765  -0.978   9.247  1.00  0.00           O
ATOM    158  F   FOA     2      -0.679   1.375   4.977  1.00  0.00           F
ATOM    159  F1  FOA     2      -1.896  -0.460   5.153  1.00  0.00           F
ATOM    160  F2  FOA     2       1.162   0.506   6.582  1.00  0.00           F
ATOM    161  F3  FOA     2       0.455  -1.587   6.454  1.00  0.00           F
ATOM    162  F4  FOA     2      -1.522   1.106   7.522  1.00  0.00           F
ATOM    163  F5  FOA     2      -1.741  -1.070   7.801  1.00  0.00           F
ATOM    164  F6  FOA     2       1.435  -0.416   4.048  1.00  0.00           F
ATOM    165  F7  FOA     2      -0.184  -1.903   3.852  1.00  0.00           F
ATOM    166  F8  FOA     2      -1.666   0.258   2.553  1.00  0.00           F
ATOM    167  F9  FOA     2       0.289   1.276   2.458  1.00  0.00           F
ATOM    168  F10 FOA     2      -0.820  -1.812   1.233  1.00  0.00           F
ATOM    169  F11 FOA     2       1.305  -1.268   1.470  1.00  0.00           F
ATOM    170  F12 FOA     2      -1.157   0.662  -0.122  1.00  0.00           F
ATOM    171  F13 FOA     2       1.012   0.868  -0.087  1.00  0.00           F
ATOM    172  F14 FOA     2       0.100  -0.872  -1.017  1.00  0.00           F  
END   
