# Supplementary material for: Inclusion Complexation of Native and Functionalized α‑, β‑, and γ‑Cyclodextrins with PFAS: An Experimental and Molecular Simulation Study
Source: J Phys Chem B. 2026 Jul 18;130(30):7718–37. doi: 10.1021/acs.jpcb.6c02825 (PMC13430634; doi:10.1021/acs.jpcb.6c02825)
Supplement: Supplementary file 1 [file jp6c02825_si_001.zip › FOA.mol2]

@<TRIPOS>MOLECULE
FOA
   25    24     1     0     0
SMALL
USER_CHARGES


@<TRIPOS>ATOM
      1 C           -0.9320    -0.4190     0.1370 c3         0 FOA        0.162452826
      2 C1          -2.2520     0.3530    -0.1600 c3         0 FOA        0.154593336
      3 C2          -3.5410    -0.3700     0.2900 c3         0 FOA        0.355907735
      4 C3          -4.8670     0.2230    -0.3540 c          0 FOA        0.696930368
      5 C4           0.3470     0.4660     0.0490 c3         0 FOA        0.24842719
      6 C5           1.6630    -0.3580    -0.0770 c3         0 FOA        0.151881127
      7 C6           2.9410     0.4590     0.2610 c3         0 FOA        0.135750899
      8 C7           4.2580    -0.2000    -0.2240 c3         0 FOA        0.499417206
      9 O           -5.6260    -0.6310    -0.8400 o          0 FOA       -0.709851779
     10 O1          -4.9230     1.4630    -0.2330 o          0 FOA       -0.709851779
     11 F           -0.7760    -1.4320    -0.7550 f          0 FOA       -0.104568038
     12 F1          -0.9580    -0.9370     1.3900 f          0 FOA       -0.104568038
     13 F2          -2.2790     0.5410    -1.5080 f          0 FOA       -0.128614435
     14 F3          -2.1320     1.5590     0.4520 f          0 FOA       -0.128614435
     15 F4          -3.3450    -1.7010     0.0050 f          0 FOA       -0.223098094
     16 F5          -3.5830    -0.2670     1.6630 f          0 FOA       -0.223098094
     17 F6           0.2850     1.2770    -1.0320 f          0 FOA       -0.105771676
     18 F7           0.4470     1.2250     1.1690 f          0 FOA       -0.105771676
     19 F8           1.6320    -1.4180     0.7650 f          0 FOA       -0.101604655
     20 F9           1.7840    -0.8090    -1.3500 f          0 FOA       -0.101604655
     21 F10          3.0350     0.6000     1.6020 f          0 FOA       -0.104803933
     22 F11          2.8740     1.6840    -0.3130 f          0 FOA       -0.104803933
     23 F12          4.3160    -1.4840     0.1550 f          0 FOA       -0.14957849
     24 F13          4.3670    -0.1330    -1.5550 f          0 FOA       -0.14957849
     25 F14          5.2990     0.4510     0.3190 f          0 FOA       -0.14957849
@<TRIPOS>BOND
     1     1     2 1   
     2     1     5 1   
     3     1    11 1   
     4     1    12 1   
     5     2     3 1   
     6     2    13 1   
     7     2    14 1   
     8     3     4 1   
     9     3    15 1   
    10     3    16 1   
    11     4     9 1   
    12     4    10 1   
    13     5     6 1   
    14     5    17 1   
    15     5    18 1   
    16     6     7 1   
    17     6    19 1   
    18     6    20 1   
    19     7     8 1   
    20     7    21 1   
    21     7    22 1   
    22     8    23 1   
    23     8    24 1   
    24     8    25 1   
@<TRIPOS>SUBSTRUCTURE
     1 FOA         1 TEMP              0 ****  ****    0 ROOT
