# Supplementary material for: Inclusion Complexation of Native and Functionalized α‑, β‑, and γ‑Cyclodextrins with PFAS: An Experimental and Molecular Simulation Study
Source: J Phys Chem B. 2026 Jul 18;130(30):7718–37. doi: 10.1021/acs.jpcb.6c02825 (PMC13430634; doi:10.1021/acs.jpcb.6c02825)
Supplement: Supplementary file 1 [file jp6c02825_si_001.zip › production_nopbc1.in]

GB MD Simulation
 &cntrl
  imin =          0,
  ntx =           1,
  irest =         0,
  maxcyc =        0,
  ncyc =          0,
  dt =            0.001,
  nstlim =        20000,
  ntpr =          500,
  ntwe =          500,
  ntwr =          5000,
  ntwx =          500,
  ntxo =          1,
  ioutfm =        1,
  ntf =           2,
  ntc =           2,
  cut =           999.0,
  igb =           1,
  tempi =         298.15,
  temp0 =         298.15,
  pres0 =         1.01325,
  ntt =           3,
  gamma_ln =      1.0,
  ig =            -1,
  ntp =           0,
  barostat =      0,
  ntr =           1,
  restraint_wt =  50.0,
  restraintmask = '@DUM',
  nmropt =        1,
  pencut =        -1,
  ntb =           0,
 /
 &wt type = 'END', /
DISANG = disang.rest
LISTOUT = POUT
