# Supplementary material for: Inclusion Complexation of Native and Functionalized α‑, β‑, and γ‑Cyclodextrins with PFAS: An Experimental and Molecular Simulation Study
Source: J Phys Chem B. 2026 Jul 18;130(30):7718–37. doi: 10.1021/acs.jpcb.6c02825 (PMC13430634; doi:10.1021/acs.jpcb.6c02825)
Supplement: Supplementary file 1 [file jp6c02825_si_001.zip › setup_nopbc2.py]

#!/usr/bin/env python
# Setup APR windows for BCD-FOA, orientation 2, implicit solvent (GB).
# Produces complex/ and windows/ which are renamed by run.sh.

import os
import subprocess
import shutil

import numpy as np
import parmed as pmd

from paprika import restraints
from paprika.build import align, dummy
from paprika.build.system import TLeap
from paprika.io import save_restraints
from paprika.restraints.amber import amber_restraint_line
from paprika.restraints.utils import create_window_list

host = "BCD"
guest = "FOA"
data = os.getcwd()

if not os.path.isdir("complex"):
    os.makedirs("complex")

# --- Build vacuum complex with tleap ---
system = TLeap()
system.output_path = "complex"
system.pbc_type = None
system.neutralize = False
system.template_lines = [
    "source leaprc.gaff2",
    "loadamberparams frcmod.ions1lm_126_tip3p",
    f"loadamberparams {data}/{host}.frcmod",
    f"{host} = loadmol2 {data}/{host}.mol2",
    f"loadamberparams {data}/{guest}.frcmod",
    f"{guest} = loadmol2 {data}/{guest}.mol2",
    f"model = loadpdb {data}/{host}-{guest}.pdb",
    "check model",
    "savepdb model vac.pdb",
    "saveamberparm model vac.prmtop vac.rst7",
]
system.build(clean_files=False)

# --- Align the pulling axis and add dummy atoms ---
# Orientation 2: C7 leads (reversed relative to orientation 1).
G1 = f":{guest}@C7"
G2 = f":{guest}@C3"

structure = pmd.load_file("complex/vac.prmtop", "complex/vac.rst7", structure=True)
aligned = align.zalign(structure, G1, G2)
aligned.save("complex/aligned.prmtop", overwrite=True)
aligned.save("complex/aligned.rst7", overwrite=True)

structure = pmd.load_file("complex/aligned.prmtop", "complex/aligned.rst7", structure=True)
structure = dummy.add_dummy(structure, residue_name="DM1", z=-6.0)
structure = dummy.add_dummy(structure, residue_name="DM2", z=-9.0)
structure = dummy.add_dummy(structure, residue_name="DM3", z=-11.2, y=2.2)
structure.save("complex/aligned_with_dummy.prmtop", overwrite=True)
structure.save("complex/aligned_with_dummy.rst7", overwrite=True)
structure.save("complex/aligned_with_dummy.pdb", overwrite=True)

dummy.write_dummy_frcmod(filepath="complex/dummy.frcmod")
dummy.write_dummy_mol2(residue_name="DM1", filepath="complex/dm1.mol2")
dummy.write_dummy_mol2(residue_name="DM2", filepath="complex/dm2.mol2")
dummy.write_dummy_mol2(residue_name="DM3", filepath="complex/dm3.mol2")

# --- Final vacuum system with dummy atoms ---
system = TLeap()
system.output_path = "complex"
system.pbc_type = None
system.neutralize = False
system.template_lines = [
    "source leaprc.gaff2",
    "loadamberparams frcmod.ions1lm_126_tip3p",
    f"loadamberparams {data}/{host}.frcmod",
    f"{host} = loadmol2 {data}/{host}.mol2",
    f"loadamberparams {data}/{guest}.frcmod",
    f"{guest} = loadmol2 {data}/{guest}.mol2",
    "loadamberparams dummy.frcmod",
    "DM1 = loadmol2 dm1.mol2",
    "DM2 = loadmol2 dm2.mol2",
    "DM3 = loadmol2 dm3.mol2",
    "model = loadpdb aligned_with_dummy.pdb",
    "check model",
    f"savepdb model {host}-{guest}-dum.pdb",
    f"saveamberparm model {host}-{guest}-dum.prmtop {host}-{guest}-dum.rst7",
]
system.build()

# --- Window setup ---
attach_string = "0.00 0.01 0.0375 0.40 0.80 1.60 2.40 4.00 5.50 8.65 11.80 18.10 24.40 37.00 49.60 74.80 100.00"
attach_fractions = [float(i) / 100 for i in attach_string.split()]
initial_distance = 6.0
pull_distances = np.arange(initial_distance, 14.5 + initial_distance, 0.5)
release_fractions = []
windows = [len(attach_fractions), len(pull_distances), len(release_fractions)]
print(f"Windows: {windows}")

H = [f":{host}@75", f":{host}@33", f":{host}@138"]
H1, H2 = [], []
for i in range(7):
    if i == 6:
        H1.append([f":{host}@142", f":{host}@127", f":{host}@129", f":{host}@12"])
        H2.append([f":{host}@127", f":{host}@129", f":{host}@12", f":{host}@14"])
    else:
        H1.append([f":{host}@{16+i*21}", f":{host}@{1+i*21}", f":{host}@{3+i*21}", f":{host}@{33+i*21}"])
        H2.append([f":{host}@{1+i*21}", f":{host}@{3+i*21}", f":{host}@{33+i*21}", f":{host}@{35+i*21}"])

D1, D2, D3 = ":DM1", ":DM2", ":DM3"

structure = pmd.load_file(f"complex/{host}-{guest}-dum.prmtop", f"complex/{host}-{guest}-dum.rst7")

static_restraints = []
for masks, fc in [
    ([D1, H[0]], 10.0),
    ([D2, D1, H[0]], 100.0),
    ([D3, D2, D1, H[0]], 100.0),
    ([D1, H[0], H[1]], 100.0),
    ([D2, D1, H[0], H[1]], 100.0),
    ([D1, H[0], H[1], H[2]], 100.0),
]:
    static_restraints.append(
        restraints.static_DAT_restraint(
            restraint_mask_list=masks,
            num_window_list=windows,
            ref_structure=structure,
            force_constant=fc,
            amber_index=True,
        )
    )
for masks in H1 + H2:
    static_restraints.append(
        restraints.static_DAT_restraint(
            restraint_mask_list=masks,
            num_window_list=windows,
            ref_structure=structure,
            force_constant=10.0,
            amber_index=True,
        )
    )

guest_restraints = []
for mask1, mask2, mask3, attach_tgt, attach_fc, pull_tgt in [
    (D1,  G1,   None,  6.0,   10.0,  20.0),
    (D2,  D1,   G1,    180.0, 100.0, 180.0),
    (D1,  G1,   G2,    180.0, 100.0, 180.0),
]:
    r = restraints.DAT_restraint()
    r.mask1 = mask1
    r.mask2 = mask2
    if mask3:
        r.mask3 = mask3
    r.topology = structure
    r.auto_apr = True
    r.continuous_apr = True
    r.amber_index = True
    r.attach["target"] = attach_tgt
    r.attach["fraction_list"] = attach_fractions
    r.attach["fc_final"] = attach_fc
    r.pull["target_final"] = pull_tgt
    r.pull["num_windows"] = windows[1]
    r.initialize()
    guest_restraints.append(r)

window_list = create_window_list(guest_restraints)
for window in window_list:
    if not os.path.isdir(f"windows/{window}"):
        os.makedirs(f"windows/{window}")

all_restraints = static_restraints + guest_restraints
for window in window_list:
    with open(f"windows/{window}/disang.rest", "w") as f:
        for r in all_restraints:
            line = amber_restraint_line(r, window)
            if line is not None:
                f.write(line)

save_restraints(guest_restraints, filepath="windows/restraints.json")

subprocess.run(
    r"""for file in windows/a00[0-3]/disang.rest; do
    echo -n "&rst iat= 173,151,           r1=    0.00000, r2=   6.00000, r3=   8.00000, r4=  999.00000, rk2=    10.00000, rk3=    10.00000,  &end\n" >> "$file"
    echo >> "$file"
done""",
    shell=True,
    check=True,
)

for window in window_list:
    if window[0] == "a":
        shutil.copy(f"complex/{host}-{guest}-dum.prmtop", f"windows/{window}/{host}-{guest}-dum.prmtop")
        shutil.copy(f"complex/{host}-{guest}-dum.rst7", f"windows/{window}/{host}-{guest}-dum.rst7")
    elif window[0] == "p":
        s = pmd.load_file(f"complex/{host}-{guest}-dum.prmtop", f"complex/{host}-{guest}-dum.rst7", structure=True)
        target_diff = (
            guest_restraints[0].phase["pull"]["targets"][int(window[1:])]
            - guest_restraints[0].pull["target_initial"]
        )
        print(f"Window {window}: translating guest {target_diff.magnitude:0.1f} Å.")
        for atom in s.atoms:
            if atom.residue.name == guest.upper():
                atom.xz += target_diff.magnitude
        s.save(f"windows/{window}/{host}-{guest}-dum.prmtop", overwrite=True)
        s.save(f"windows/{window}/{host}-{guest}-dum.rst7", overwrite=True)
