# Supplementary material for: Inclusion Complexation of Native and Functionalized α‑, β‑, and γ‑Cyclodextrins with PFAS: An Experimental and Molecular Simulation Study
Source: J Phys Chem B. 2026 Jul 18;130(30):7718–37. doi: 10.1021/acs.jpcb.6c02825 (PMC13430634; doi:10.1021/acs.jpcb.6c02825)
Supplement: Supplementary file 1 [file jp6c02825_si_001.zip › setup_pbc2.py]

#!/usr/bin/env python
# Setup APR windows for BCD-FOA, orientation 2, explicit solvent (PBC, TIP3P).
# Reads the dummy-containing complex from complex/ (built by setup_nopbc2.py),
# then solvates each window. Produces windows/ which is renamed by run.sh.

import os
import subprocess
import shutil

import numpy as np
import parmed as pmd

from paprika import restraints
from paprika.build.system import TLeap
from paprika.io import save_restraints
from paprika.restraints.amber import amber_restraint_line
from paprika.restraints.utils import create_window_list

host = "BCD"
guest = "FOA"
data = os.getcwd()

# --- Window parameters ---
attach_string = "0.00 0.01 0.0375 0.40 0.80 1.60 2.40 4.00 5.50 8.65 11.80 18.10 24.40 37.00 49.60 74.80 100.00"
attach_fractions = [float(i) / 100 for i in attach_string.split()]
initial_distance = 6.0
pull_distances = np.arange(initial_distance, 14.5 + initial_distance, 0.5)
release_fractions = []
windows = [len(attach_fractions), len(pull_distances), len(release_fractions)]
print(f"Windows: {windows}")

# Orientation 2: C7 leads (reversed relative to orientation 1).
G1 = f":{guest}@C7"
G2 = f":{guest}@C3"

H = [f":{host}@75", f":{host}@33", f":{host}@138"]
H1, H2 = [], []
for i in range(7):
    if i == 6:
        H1.append([f":{host}@142", f":{host}@127", f":{host}@129", f":{host}@12"])
        H2.append([f":{host}@127", f":{host}@129", f":{host}@12", f":{host}@14"])
    else:
        H1.append([f":{host}@{16+i*21}", f":{host}@{1+i*21}", f":{host}@{3+i*21}", f":{host}@{33+i*21}"])
        H2.append([f":{host}@{1+i*21}", f":{host}@{3+i*21}", f":{host}@{33+i*21}", f":{host}@{35+i*21}"])

D1, D2, D3 = ":DM1", ":DM2", ":DM3"

structure = pmd.load_file(f"complex/{host}-{guest}-dum.prmtop", f"complex/{host}-{guest}-dum.rst7")

static_restraints = []
for masks, fc in [
    ([D1, H[0]], 10.0),
    ([D2, D1, H[0]], 100.0),
    ([D3, D2, D1, H[0]], 100.0),
    ([D1, H[0], H[1]], 100.0),
    ([D2, D1, H[0], H[1]], 100.0),
    ([D1, H[0], H[1], H[2]], 100.0),
]:
    static_restraints.append(
        restraints.static_DAT_restraint(
            restraint_mask_list=masks,
            num_window_list=windows,
            ref_structure=structure,
            force_constant=fc,
            amber_index=True,
        )
    )
for masks in H1 + H2:
    static_restraints.append(
        restraints.static_DAT_restraint(
            restraint_mask_list=masks,
            num_window_list=windows,
            ref_structure=structure,
            force_constant=10.0,
            amber_index=True,
        )
    )

guest_restraints = []
for mask1, mask2, mask3, attach_tgt, attach_fc, pull_tgt in [
    (D1,  G1,   None,  6.0,   10.0,  20.0),
    (D2,  D1,   G1,    180.0, 100.0, 180.0),
    (D1,  G1,   G2,    180.0, 100.0, 180.0),
]:
    r = restraints.DAT_restraint()
    r.mask1 = mask1
    r.mask2 = mask2
    if mask3:
        r.mask3 = mask3
    r.topology = structure
    r.auto_apr = True
    r.continuous_apr = True
    r.amber_index = True
    r.attach["target"] = attach_tgt
    r.attach["fraction_list"] = attach_fractions
    r.attach["fc_final"] = attach_fc
    r.pull["target_final"] = pull_tgt
    r.pull["num_windows"] = windows[1]
    r.initialize()
    guest_restraints.append(r)

window_list = create_window_list(guest_restraints)
for window in window_list:
    os.makedirs(f"windows/{window}", exist_ok=True)

all_restraints = static_restraints + guest_restraints
for window in window_list:
    with open(f"windows/{window}/disang.rest", "w") as f:
        for r in all_restraints:
            line = amber_restraint_line(r, window)
            if line is not None:
                f.write(line)

save_restraints(guest_restraints, filepath="windows/restraints.json")

subprocess.run(
    r"""for file in windows/a00[0-3]/disang.rest; do
    echo -n "&rst iat= 173,151,           r1=    0.00000, r2=   6.00000, r3=   8.00000, r4=  999.00000, rk2=    10.00000, rk3=    10.00000,  &end\n" >> "$file"
    echo >> "$file"
done""",
    shell=True,
    check=True,
)

for window in window_list:
    if window[0] == "a":
        shutil.copy(f"complex/{host}-{guest}-dum.prmtop", f"windows/{window}/{host}-{guest}-dum.prmtop")
        shutil.copy(f"complex/{host}-{guest}-dum.rst7", f"windows/{window}/{host}-{guest}-dum.rst7")
    elif window[0] == "p":
        s = pmd.load_file(f"complex/{host}-{guest}-dum.prmtop", f"complex/{host}-{guest}-dum.rst7", structure=True)
        target_diff = (
            guest_restraints[0].phase["pull"]["targets"][int(window[1:])]
            - guest_restraints[0].pull["target_initial"]
        )
        print(f"Window {window}: translating guest {target_diff.magnitude:0.1f} Å.")
        for atom in s.atoms:
            if atom.residue.name == guest:
                atom.xz += target_diff.magnitude
        s.save(f"windows/{window}/{host}-{guest}-dum.prmtop", overwrite=True)
        s.save(f"windows/{window}/{host}-{guest}-dum.rst7", overwrite=True)

for window in window_list:
    print(f"Solvating {window}...")
    s = pmd.load_file(
        f"windows/{window}/{host}-{guest}-dum.prmtop",
        f"windows/{window}/{host}-{guest}-dum.rst7",
    )
    pdb_path = f"windows/{window}/{host}-{guest}-dum.pdb"
    if not os.path.exists(pdb_path):
        s.save(pdb_path)

    system = TLeap()
    system.output_path = os.path.join("windows", window)
    system.output_prefix = f"{host}-{guest}-dum-sol"
    system.target_waters = 3000
    system.set_water_model("tip3p", model_type="bind3p")
    system.neutralize = True
    system.add_ions = ["Na+", 0, "Cl-", 0]
    system.template_lines = [
        "source leaprc.gaff2",
        "loadamberparams frcmod.ions1lm_hfe",
        f"loadamberparams {data}/{host}.frcmod",
        f"loadamberparams {data}/{guest}.frcmod",
        f"loadamberparams {data}/complex/dummy.frcmod",
        f"{host} = loadmol2 {data}/{host}.mol2",
        f"{guest} = loadmol2 {data}/{guest}.mol2",
        f"DM1 = loadmol2 {data}/complex/dm1.mol2",
        f"DM2 = loadmol2 {data}/complex/dm2.mol2",
        f"DM3 = loadmol2 {data}/complex/dm3.mol2",
        f"model = loadpdb {host}-{guest}-dum.pdb",
    ]
    system.build(clean_files=False)
